# Supplementary material for: Association of DNA Methylation in Blood Pressure-Related Genes With Ischemic Stroke Risk and Prognosis
Source: Front Cardiovasc Med. 2022 Mar 8;9:796245. doi: 10.3389/fcvm.2022.796245 (PMC8957103; doi:10.3389/fcvm.2022.796245)
Supplement: Supplementary file 1 [file Data_Sheet_1.XLSX]

## Sheet: data
Stage	ID	Group	AMH_3_220	AMH_3_218	AMH_3_206	AMH_3_194	AMH_3_184	AMH_3_181	AMH_3_176	AMH_3_171	AMH_3_139	AMH_3_136	AMH_3_122	AMH_3_114	AMH_3_110	AMH_3_97	AMH_3_95	AMH_3_83	AMH_3_65	AMH_3_52	AMH_3_47	AMH_3_29	AMH_3_27	C17orf82_2_172	C17orf82_2_162	C17orf82_2_154	C17orf82_2_135	C17orf82_2_111	C17orf82_2_102	C17orf82_2_100	C17orf82_2_86	C17orf82_2_71	C17orf82_2_48	C17orf82_2_45	C17orf82_2_43	C17orf82_2_37	C17orf82_2_32	C17orf82_2_30	C17orf82_3_27	C17orf82_3_33	C17orf82_3_46	C17orf82_3_59	C17orf82_3_64	C17orf82_3_72	C17orf82_3_74	C17orf82_3_83	C17orf82_3_109	C17orf82_3_114	C17orf82_3_127
2	110001	IS	3.95697	5.2571	3.07929	5.03459	1.85185	2.26749	2.07692	1.88897	2.49424	3.9509	1.42253	2.38004	2.07373	4.49481	1.61228	2.30415	1.34564	2.30326	1.03846	2.42028	2.15219	6.84744	4.02409	2.98467	1.61114	1.50232	1.63934	1.01038	1.7199	1.8301	6.08219	4.08779	1.6991	3.17547	2.19479	3.7596	1.97069	5.2605	4.77876	2.09755	1.60516	1.62128	0.947448	2.33029	2.31499	7.02176	7.60553
2	110002	IS	5.75251	7.12845	2.61921	4.83871	1.81574	2.94906	2.48156	1.61182	4.7651	4.82574	1.40468	2.20736	2.41125	6.63094	2.07914	2.8169	1.07383	2.41611	1.07239	2.01613	1.87793	5.77856	3.56671	3.03697	1.05587	0.880282	1.32217	1.27641	1.71655	1.19153	6.00441	3.70697	1.4128	2.99824	1.46406	1.9426	2.57341	5.68631	5.1201	3.01357	2.16806	2.24684	1.65903	3.22632	2.77909	7.78585	8.17201
2	110006	IS	6.08741	7.96875	4.5977	7.65226	3.2881	3.74805	3.49687	3.54721	4.04984	5.50363	3.42857	2.08117	2.54413	5.81516	2.90909	3.49322	1.41361	3.75391	1.61123	4.20343	2.96412	8.60901	2.93534	2.308	1.27186	1.66932	1.35135	1.27085	1.94444	2.06267	5.20668	3.34928	1.19522	2.31352	1.40281	2.90374	2.46089	4.98859	4.51581	2.33051	1.76615	2.22404	1.25673	2.94214	2.84035	8.59056	10.0458
1	110008	IS	8.5034	11.8644	3.72881	6.18557	3.71622	1.68919	1.35593	3.05085	4.39189	7.77027	1.35135	1.36519	5.06757	4.42177	1.69492	2.37288	2.37288	3.04054	1.01351	7.43243	5.06757	10.9317	3.71287	4.76485	2.35003	1.54895	1.67079	1.91832	2.47219	1.54991	7.43034	4.2236	1.24301	4.26189	1.36392	2.41337	2.97974	5.98086	6.33214	1.78784	2.39234	1.79426	1.1919	3.34129	1.79426	7.99523	6.91299
2	110010	IS	6.46258	6.73928	3.89344	7.42001	2.45566	2.85714	3.80952	1.90866	4.82665	6.59415	2.58503	2.58328	3.05914	5.78625	2.51872	2.18281	1.57319	2.9932	1.29604	3.94558	2.78912	10.5097	6.84068	3.73706	1.62089	1.39514	1.44079	1.21348	1.39451	2.65407	5.7233	3.47473	1.39829	2.88288	1.76072	2.61733	4.44315	8.00174	6.34345	3.79985	4.15516	3.30134	2.64266	4.97455	4.18422	9.90257	9.0393
2	110015	IS	5.86371	6.28964	3.91949	5.24642	2.59671	1.95871	2.17276	1.5873	2.85412	3.75066	1.42706	1.90375	2.16931	5.06864	1.95767	2.38095	1.06045	2.53834	1.32065	1.74973	1.75066	10.4378	3.3101	2.44243	1.25436	1.18426	1.50035	1.08052	2.33287	1.77886	6.47759	3.88383	1.11966	2.69043	1.22635	2.23933	1.81794	4.53951	4.29207	2.00131	1.66689	2.14136	1.21712	2.3588	2.60437	7.13911	8.03783
1	110020	IS	3.65591	4.94624	2.59179	4.77223	1.50215	1.50862	1.73913	0.431965	1.72414	2.36051	0.643777	3.01075	1.51515	3.21888	0.862069	2.37069	0.215517	0.858369	0.430107	1.29032	1.30152	6.73289	3.36273	2.97685	1.70987	0.937156	1.32377	1.49089	1.5978	1.38351	5.02208	3.09906	1.87845	1.87742	0.773481	1.81818	1.10723	4.02098	4.31235	1.68703	1.22807	1.2843	1.39779	1.75029	1.68899	6.17716	5.57185
1	110024	IS	5.34884	5.33643	1.8648	3.7123	0.464037	2.55814	2.0979	0.696056	2.55814	5.55556	3.48028	2.32558	3.00926	5.55556	2.5641	2.31481	1.16279	3.01624	0.694444	1.38889	0.928074	7.71208	3.68852	3.1266	0.818833	0.615069	1.28205	0.924499	1.84426	1.7427	5.49563	3.53303	1.53846	3.22911	1.84805	2.6653	2.63959	4.06504	4.48522	1.52284	1.42132	1.93878	0.813008	1.83113	1.52905	5.50459	5.19878
1	110030	IS	12.6582	18.5897	6.36943	8.22785	3.84615	2.53165	4.43038	1.89873	5.6962	5.6962	1.27389	0	0.636943	7.59494	2.53165	3.18471	2.53165	1.26582	0	3.79747	3.22581	6.4	3.2	2.41935	0	0.8	1.6	4	2.4	3.22581	3.2	3.2	0	0	0	0.8	2.36613	5.97015	4.73815	2.98879	1.74564	1.36816	0.623441	2.73973	4.10448	8.36454	7.13392
2	110037	IS	6.00677	8.40407	2.72805	5.85242	3.22855	3.23404	2.8838	2.80612	4.06091	3.895	2.19966	1.86757	2.20152	5.42373	1.61017	1.61427	0.765957	2.8133	1.35939	4.67687	2.70728	7.31707	4.32612	4.10427	0.997783	1.0538	2.10994	1.44284	1.16343	1.93906	4.91071	3.01339	1.44284	3.94444	0.891365	2.78242	1.77694	4.51454	4.31831	1.70397	2.011	1.46377	1.76224	2.08273	2.28456	7.04999	5.84557
1	110040	IS	7.14286	7.32759	2.81385	6.70996	1.07991	2.3913	1.93966	1.50862	4.31034	4.53564	1.50862	1.72786	0.646552	5.83153	1.72414	3.66379	0.646552	4.52586	1.51188	2.15983	3.66379	6.44933	3.18923	2.76792	0.283487	1.13556	0.779037	1.27389	1.27389	1.20397	4.35093	3.61446	0.9908	1.84528	2.34875	1.77305	2.10632	5.72289	4.21264	1.50602	2.02429	1.40704	1.30391	2.1148	2.30924	4.13306	6.26896
2	110043	IS	4.69349	6.94112	2.59241	5.44054	2.63789	2.30216	1.91847	2.01439	2.5371	4.16866	1.29372	2.39464	2.67814	4.88974	2.35238	2.97648	0.817308	2.97505	1.10206	3.70014	2.54563	6.54061	3.03218	2.63729	1.54943	0.990712	1.24031	1.26856	1.17502	1.11386	4.93636	3.04065	1.33499	2.45113	1.34082	2.21115	1.6426	4.66472	3.6419	2.06568	2.20481	1.71338	1.32538	2.65252	2.03079	5.8121	6.74381
2	110044	IS	6.28792	5.51268	2.54989	5.20487	2.88248	2.6534	2.59956	1.55556	2.20872	3.86527	1.87638	2.09945	2.09366	3.75483	0.772627	2.31916	1.10926	3.03867	1.49336	3.20088	2.64463	8.20813	5.54947	2.88426	1.97296	1.09489	1.8315	1.35086	2.18978	2.197	6.31656	3.62505	1.68622	3.0758	1.73304	2.27356	2.84281	5.688	5.18828	3.02692	2.54332	2.12469	1.49171	4.24462	3.36357	9.04775	9.01708
2	110048	IS	6.70358	8.5962	4.66057	6.72269	2.73602	2.73788	3.2176	2.63552	4.32053	5.34568	2.00239	2.18497	2.83751	5.72325	2.18106	2.81648	1.426	3.71814	1.72078	4.16105	2.9882	7.84341	4.69163	3.41131	1.65577	1.07212	1.96269	1.91987	2.6561	2.10189	6.91631	3.21229	1.84255	3.24965	1.95886	2.70685	2.31293	6.79005	5.92643	2.25649	2.67969	2.44652	1.40701	3.23606	3.14594	8.81952	9.2814
2	110049	IS	6.6335	7.62852	4.2152	6.82575	3.05047	2.54003	3.03867	2.60244	4.19658	5.07726	2.15232	2.20872	2.42692	4.68836	1.766	2.8208	1.32964	3.32963	1.32377	3.32594	2.49169	7.19002	3.663	3.00807	1.13595	1.06344	1.3573	1.20968	2.08715	1.9421	6.79897	4.23105	1.65441	3.19032	1.10988	2.02057	2.44494	5.80874	4.85618	2.87206	2.46591	2.05954	1.41923	3.47599	3.06427	9.48646	10.0713
2	110056	IS	8.16609	10.3806	6.16343	9.13495	4.44444	3.8674	3.82476	3.47464	4.35685	4.7619	2.14236	2.213	2.62431	6.36238	2.4188	3.3195	2.07469	4.21853	2.0097	4.84765	1.93772	7.53425	4.79087	4.03502	1.40524	0.607903	1.82232	1.29081	2.6186	2.01444	5.87338	3.2	2.29183	3.42596	1.87166	2.90187	2.8739	5.10563	4.63887	2.70112	2.12264	1.23675	1.29108	3.06243	2.17391	8.92019	7.89164
2	110061	IS	8.0506	9.1954	4.66321	8.56322	3.85723	2.87356	4.4905	2.64824	4.99426	6.15296	1.66571	2.81286	3.96324	6.32911	2.12522	2.70426	1.43926	4.3804	1.26509	3.1682	2.70426	8.62215	4.62379	4.50716	1.64072	1.21951	1.89155	1.21849	2.39496	2.60614	6.6161	4.77398	1.90436	3.33193	1.65254	2.61383	2.30472	6.0995	4.72566	2.23737	1.69299	1.39	1.24943	2.798	2.27221	8.42333	8.02054
2	110062	IS	2.88462	3.7037	1.23457	3.2967	2.34483	1.51515	1.37174	1.50892	3.02198	3.15501	0.137174	1.10193	1.92044	3.84615	2.19178	1.92308	1.10193	3.01783	1.79063	2.05761	1.64835	7.33333	4.8433	2.94677	2.28354	1.3308	1.51947	0.949668	3.41556	1.99241	5.24309	2.86807	1.43266	1.80952	1.43266	2.29885	2.53069	4.91474	4.61384	2.17718	1.65331	1.40951	0.901578	3.13205	2.02957	6.0682	5.99647
2	110064	IS	6.165	5.88768	4.26885	6.19872	4.09091	3.54545	3.00546	3.36364	4.07609	5.17241	2.44787	2.45455	3.53902	4.4505	2.99456	2.63158	1.72884	2.80543	1.63191	3.09372	2.99184	5.94383	2.99674	3.38983	1.04235	0.716612	1.30293	0.910865	1.95312	1.82529	5.86701	2.47396	0.782779	2.28162	1.37255	1.76125	1.99965	4.88842	4.63553	2.62132	2.34458	1.68589	1.45184	3.35166	2.09368	7.12009	7.61854
2	110065	IS	5.58824	5.98039	4.62598	5.61024	2.4558	1.47203	2.94118	1.17878	3.63458	6.26836	1.56709	2.05681	2.54652	2.94695	1.95886	2.06897	1.08374	3.33333	1.17647	2.35525	1.76817	8.28772	4.21875	5.01567	1.25098	1.25196	1.87647	2.26917	1.4867	3.05164	6.51491	3.22835	1.64965	2.42947	0.394945	3.21317	2.96978	5.60457	3.99896	1.84057	2.04029	1.84487	1.20591	2.17165	2.452	8.4913	7.6883
1	110066	IS	3.22581	5.55556	2.63158	7.05882	2.04678	2.34604	2.63158	2.0649	2.04678	2.63158	0.877193	2.33918	2.6393	3.50877	1.75439	0.877193	0.58651	2.36686	1.17302	2.63158	0.879765	4.76569	2.70056	2.38474	1.19142	0.713719	1.34814	1.51033	1.66799	0.951626	6.10626	3.65369	0.794281	1.58604	0.875099	2.93884	2.0462	4.74934	3.49604	2.57596	1.98939	1.65453	1.58416	2.18254	2.11221	5.42328	7.20423
2	110069	IS	6.6695	6.75159	4.12766	6.47635	2.71762	3.98981	2.92994	1.78268	3.35172	4.11366	2.20526	2.50318	2.41423	5.39049	1.56846	1.9966	1.57447	3.18471	0.97914	3.06383	1.7395	7.60547	3.00885	2.62692	1.23894	0.826446	1.44585	1.15078	2.53388	1.74195	6.43535	3.19527	1.39424	2.63002	1.69139	2.77942	2.35656	4.72727	4.68022	2.09497	2.13699	1.70932	1.83478	2.37007	2.2846	7.35212	6.32367
2	110070	IS	5.20694	6.18762	3.2107	6.08696	2.60695	2.46831	2.13333	2.79813	3.40454	2.92748	1.13333	1.46569	1.72872	4.1972	1.72987	2.67023	0.869565	2.74247	1.2024	3.40227	2.59654	9.35961	4.37397	3.0253	1.36761	1.03825	1.53089	0.929978	1.31076	1.58643	4.87404	2.35875	1.36986	2.19298	1.26513	2.58384	2.05983	4.26845	3.50486	1.95512	2.18421	1.93752	1.11651	2.69382	2.20791	6.09724	6.70266
2	110079	IS	5.96798	7.27273	4.01167	5.76642	3.05899	2.69483	3.49854	2.40175	2.39826	3.56105	1.1611	2.18023	2.03636	5.67686	2.18023	1.38585	0.657414	1.53173	1.02041	2.25291	1.88953	8.17805	4.54545	2.74043	1.91412	1.65375	1.55039	0.464876	1.39463	0.620155	5.13219	3.42857	1.50728	3.00674	1.40479	2.23029	2.70502	5.17537	4.00229	2.46714	1.70042	1.74196	0.98142	2.53865	2.13496	6.44453	7.19624
1	110080	IS	4.40835	8.12065	2.09302	7.69231	1.16009	3.73832	1.1655	0.928074	3.94432	2.7907	0.697674	0.464037	1.39211	5.59441	2.32019	1.39211	0.466201	5.14019	1.1655	3.7123	2.5641	11.4296	3.9019	5.30415	1.7056	1.52077	2.70772	2.15373	3.19465	1.55786	4.04603	2.38007	1.1865	2.82738	2.15774	1.93165	2.06948	4.65632	4.36714	1.63084	2.22552	0.592593	1.33333	1.70118	1.77515	5.55144	5.49777
2	110081	IS	7.57576	8.18432	5.44828	9.17241	2.89855	4.14651	4.07177	3.10131	4.4735	5.44077	1.92705	1.85822	2.33999	5.71625	1.65403	3.59613	2.20842	4.75862	1.85822	4.9169	2.6878	9.46908	3.54803	3.60656	1.03542	1.14441	1.473	1.25272	2.94278	2.45633	5.65934	3.82932	1.53257	3.76227	2.19178	2.24044	3.2939	6.049	5.4286	2.85317	2.52326	2.08091	1.2645	3.15802	2.49449	8.61428	8.8249
1	110082	IS	4.89978	6.22222	3.11804	4.66667	4.88889	2.89532	2.23214	1.34228	2.46085	4.44444	1.33333	1.3363	0.892857	3.33333	0.669643	3.33333	1.33333	2.00445	1.11111	3.11111	2.46085	7.4774	3.76432	3.52459	1.23355	1.5561	2.29885	0.742574	1.88216	2.45902	6.23974	4.3407	1.0647	3.84615	0.993378	2.78232	2.98314	2.58398	2.70968	3.35484	1.80879	1.42119	1.80879	1.81113	1.41935	5.16129	5.75163
2	110084	IS	7.15823	8.89009	4.9569	6.87602	2.75527	2.37325	2.58481	1.61725	2.63583	3.81515	1.66846	1.50619	2.47179	4.25188	1.82894	3.125	1.45631	3.34412	1.7809	3.39623	2.58203	7.42909	3.05755	4.86267	1.16854	1.21348	1.61871	1.66367	2.11236	1.71171	6.40794	3.4763	1.66968	2.88418	1.68105	2.97968	3.76066	6.14404	5.97643	3.46195	3.40759	3.05077	1.90087	4.14308	2.97161	8.83699	9.7078
2	110085	IS	8.85221	10.045	3.91566	9.10459	3.00752	4.5045	3.16981	3.08735	4.57958	6.68168	2.47934	2.55255	3.22339	5.9176	3.37584	2.32733	1.50038	4.8909	1.58014	3.90977	2.32908	7.34355	3.17864	3.43949	1.01781	1.08557	1.9084	1.52672	1.58831	0.953592	4.91699	3.05927	1.46684	2.4173	1.28123	2.80612	3.12084	5.54898	4.7605	2.60086	2.3559	1.89911	1.34695	2.89146	3.2554	7.64105	6.85034
2	110087	IS	6.70163	7.62071	3.79673	6.06061	3.50263	3.38192	3.2615	2.61628	4.59035	4.7093	3.08498	3.7296	3.25771	4.83683	1.86155	3.50467	1.74927	3.38587	1.1655	4.1958	2.91036	8.74343	3.37934	2.23278	1.33143	1.18765	1.6635	1.52164	2.28029	2.66286	6.58083	4.43279	2.43321	3.42368	1.34357	1.9084	4.57225	8.79962	8.17108	4.14079	3.81119	3.58572	2.50479	3.93939	4.26109	10.107	9.24652
2	110088	IS	8.93971	8.69263	4.58652	7.55895	5.15679	3.33565	3.9666	3.05556	3.66782	4.10864	2.56055	2.77778	2.35294	5.96808	2.28216	4.09154	1.3222	4.10578	1.2474	4.02778	1.8711	6.7628	4.12525	5.07715	0.844091	1.19166	1.04374	1.58888	1.98906	1.84171	6.0229	3.3	1.8018	2.83723	1.85371	2.94264	3.52634	6.80331	6.12126	3.91531	2.4014	2.53681	1.75693	2.69996	4.28219	8.59341	9.3108
1	110089	IS	6.43382	4.92701	4.7619	5.14706	2.38971	1.27737	2.92505	1.45985	3.47349	2.5641	2.91971	0.729927	2.01097	1.64234	1.0989	2.18978	1.11111	1.82815	1.09489	1.65138	1.10906	9.9108	2.46305	2.36686	1.67323	1.08268	0.493583	0.984252	2.85996	2.46305	7.10059	2.87698	1.97628	2.85433	1.7734	5.71992	2.31299	3.54855	4.13386	1.38067	1.58416	1.13749	0.788177	2.77091	1.87469	5.81854	5.39337
1	110091	IS	3.76884	6.51629	2.01005	1.77215	0	1.25313	2.50627	0.753769	5.26316	2.75689	2.75689	1.25628	2.00501	7.01754	2.00501	1.50376	0.757576	2.01005	0.502513	4.01003	5.02513	7.76074	3.88736	2.01958	0.580507	0.948012	1.46834	1.13115	1.22212	1.43775	6.36865	2.75566	1.74312	2.66136	1.2844	1.53233	2.42215	5.28139	3.29575	1.90147	1.99653	0.866551	0.778547	1.55844	2.07612	5.19931	5.29974
2	110092	IS	6.95187	7.20769	2.99305	5.624	2.56547	2.51203	3.42246	2.40642	3.58097	4.84816	2.02991	1.54502	1.65333	4.96	1.76	2.08668	1.12299	2.08333	1.17396	2.67666	2.08111	6.74916	3.07116	2.51219	1.83934	1.27484	1.31086	1.0483	2.13403	1.12402	5.93985	2.82805	1.0931	2.29323	0.903955	1.46837	3.21178	5.62001	4.66184	3.3929	2.65101	2.74652	1.98187	2.86717	2.82848	6.94864	8.52328
1	110093	IS	3.69393	5.52632	2.10526	2.63158	0.527705	0.26455	2.36842	1.57895	0.791557	1.57895	0.791557	2.10526	1.84211	5.27704	1.57895	2.6455	0.793651	3.42105	0.263158	1.05541	0.26455	6.53482	3.08483	2.18509	1.28535	1.28425	0.685518	1.19966	1.75589	0.984589	4.53767	2.40757	0.857265	1.50279	0.603448	1.80103	2.73271	3.50128	1.87874	1.19556	1.28315	1.96749	0.598291	2.5641	1.36869	4.53767	4.29553
1	110095	IS	4.72441	4.72441	2.38095	2.3622	4.72441	3.96825	5.51181	0	3.14961	4.72441	2.3622	3.93701	3.93701	3.96825	1.6	0.787402	2.3622	3.93701	3.93701	7.87402	5.55556	6.55052	2.79525	3.34962	1.39276	1.11498	1.18881	1.1855	1.88285	0.905923	5.37334	3.41463	1.32404	2.36769	1.11966	2.65363	2.54545	4.72727	4.60048	3.15152	2.18712	3.15152	1.45278	2.91262	1.8226	7.42092	6.81265
2	110097	IS	5.92802	7.33945	2.4858	4.33547	2.849	2.90163	2.33877	1.69731	1.83357	3.94922	1.41343	1.97322	0.63425	3.82166	1.55258	1.05857	1.34561	1.91083	1.90678	3.2601	1.4862	7.42268	2.8133	2.25294	0.869565	1.48566	1.43223	0.512033	1.53453	2.41149	3.9548	2.8777	1.38889	2.31244	1.70631	2.20626	2.08874	4.90038	4.67359	2.10058	1.85506	1.72457	1.15014	2.4938	1.73289	5.70756	6.88199
2	110102	IS	2.55183	4.30279	2.07834	5.91054	1.52	1.75579	2.48199	1.51879	2.47012	3.9075	0.639488	0.957701	2.23821	3.34928	1.35783	3.19489	0.879297	2.40192	1.03751	2.24179	1.52122	6.8424	3.40592	2.95759	1.17253	1.0039	1.33929	0.557724	0.724638	1.5067	6.14869	2.63305	1.51345	2.57127	2.18855	2.98088	1.81311	4.86897	3.87477	1.7359	1.14907	1.36688	0.821069	2.00155	1.81423	5.04267	5.66126
2	110105	IS	5.50459	6.57238	4.50751	5.84307	2.93624	3.99667	3.0859	3.00752	4.40932	5.32446	1.83181	3.58035	2.24813	6.42738	1.91189	2.66445	1.92469	4.26421	1.41667	2.84043	3.08077	8.66337	4.26716	3.71058	1.11386	1.2979	1.91713	1.36139	3.15204	2.53243	7.25806	4.46927	2.35586	3.04348	1.6791	2.97952	5.24766	8.35469	7.94057	5.65796	4.94491	5.05842	4.30493	6.07423	5.53775	11.4121	11.5484
1	110106	IS	7.18954	7.84314	2.63158	6.53595	0.657895	1.97368	1.31579	3.92157	3.28947	5.88235	3.92157	2.63158	2.61438	7.84314	2.61438	0	1.96078	1.30719	1.96078	1.96078	3.26797	6.50995	4.32432	2.35294	1.5343	1.08303	0.99278	2.17391	2.5248	1.44274	7.12996	2.52936	1.08499	3.24617	1.3587	2.70514	1.05708	5.09554	4.65116	4.01691	1.2685	1.4862	1.47992	1.91898	2.9661	7.64331	6.34249
1	110108	IS	8.11518	7.59162	3.9267	8.11518	4.45026	2.08877	4.18848	2.35602	2.6178	3.39426	2.09424	3.94737	2.87958	7.32984	2.6178	4.71204	0.52356	1.04712	1.04439	2.87206	1.3089	8.47107	4.96124	2.84385	2.01863	0.826873	1.29066	1.08247	1.9082	2.57732	5.32025	3.45539	1.80505	3.2491	1.39824	2.1683	2.58922	3.85694	2.59467	1.60727	1.2605	0.842105	1.25874	1.68185	1.89341	6.22813	5.82456
2	110110	IS	9.52381	12.3016	5.59254	6.73333	4.12234	4.78405	4.98339	2.84957	4.63269	7.20899	2.05707	2.1178	3.24718	4.69577	1.92053	2.32868	1.19601	4.12783	1.45985	2.91584	2.11921	8.81322	4.4044	3.81335	1.7	1.55078	2.50125	1.6	1.8981	2.09895	6.22803	3.65548	1.70597	2.85143	1.56014	2.10315	2.74721	5.24397	5.33068	2.6439	2.39583	2.32942	1.85587	3.11497	2.48135	7.94685	7.54438
2	110111	IS	7.20721	7.62305	3.48977	6.76737	2.95003	2.52556	2.47435	2.70758	3.59928	4.4964	1.74384	2.22757	2.88462	4.61631	3.53929	2.04573	1.44491	4.2245	1.44578	3.73719	2.46691	9.58036	4.14692	3.20919	1.70028	0.907656	1.46187	1.3059	1.69759	1.54028	4.907	3.52336	1.18906	2.25743	1.90779	2.66296	2.63895	6.08432	5.44774	1.98645	1.85077	1.80349	1.46148	2.58601	2.71091	7.11444	7.60742
2	110113	IS	7.93103	10.0443	4.50495	8.18944	3.65974	3.3514	2.8176	2.77228	3.89546	6.05613	1.57869	2.9064	2.26713	6.93898	1.96947	3.61924	1.93069	3.368	1.87654	2.97324	2.81065	8.04888	3.28283	2.69247	1.00968	0.672551	1.30471	1.3468	1.85107	1.22208	5.86745	3.97631	1.60473	3.29114	1.01824	3.25306	3.17719	5.70962	5.25512	2.86063	2.91539	2.37779	1.62933	3.63265	2.49873	9.3683	10.501
2	110115	IS	4.41989	6.4962	2.97372	6.17627	1.93906	1.65746	1.79558	1.24567	4.426	4.96552	1.79682	1.72533	1.93504	5.72809	1.65975	2.15427	1.45732	3.2571	1.0352	4.49827	2.97784	7.56501	3.5967	2.36128	2.36128	0.825472	1.59198	1.18203	3.24292	1.76887	5.45024	3.95981	1.35773	2.06368	1.24629	1.77936	2.24864	4.85581	3.82633	2.31775	1.8052	1.41111	1.00188	2.67263	2.43927	6.63159	7.58511
1	110122	IS	1.81818	4.58716	0.454545	0.456621	1.37615	0	0	0.925926	3.63636	3.63636	1.36364	0.913242	0.454545	3.18182	0	0.456621	0	1.36364	0	0.921659	0.454545	5.56139	2.57083	2.25959	1.1041	1.51992	1.05097	0.840778	1.88976	1.88877	5.77125	2.36842	0.997899	2.3622	1.73593	2.15563	1.29534	4.41176	3.63636	1.98618	1.55709	0.951557	0.432526	1.21107	1.64218	5.54593	3.63951
1	110123	IS	2.20588	5.88235	2.20588	8.20896	4.41176	2.98507	2.20588	1.47059	5.92593	5.18519	2.20588	0.740741	3.67647	3.67647	0.735294	0.735294	1.47059	4.41176	2.94118	3.73134	4.41176	9.97151	3.97727	1.7094	2.5641	2.27273	2.28571	1.42045	2.27273	1.1396	6.25	1.43678	0.852273	1.7094	1.14943	3.7037	1.10294	5.50964	3.8817	1.92837	2.02206	0.738689	0.642792	2.4839	0.919963	5.71429	4.87132
2	110124	IS	5.33333	6.81284	3.99687	5.95611	3.05643	1.96078	1.80676	2.27095	4.00628	4.85513	2.26917	1.95925	2.3511	4.94118	1.88088	2.98742	0.786164	3.37785	1.72144	3.2967	2.43519	8.31879	2.73574	2.21574	1.28056	1.22592	2.21187	1.8648	1.68703	1.22235	6.19159	3.61938	1.92644	2.68692	1.58265	2.28204	3.20177	5.99034	5.49193	2.59633	2.61664	2.18958	1.85006	3.1544	2.10177	7.27625	7.84586
1	110125	IS	4.1543	3.85757	3.57143	2.96736	2.67062	1.49254	1.49254	1.79641	1.78571	3.8806	1.19048	0	1.78042	1.78042	2.39521	0.892857	0.593472	1.18694	0.911854	0.890208	0	6.7402	3.92157	1.2285	1.47239	1.10429	2.33129	0.246609	1.34804	1.47059	3.31288	2.2113	1.10294	1.47059	0.368098	1.71779	1.62679	4.42733	3.44828	1.43541	0.670498	0.670498	0.956938	1.43541	1.62679	4.31034	3.73921
1	110126	IS	1.60256	2.24359	0.967742	3.8835	1.92308	1.60256	0	0.961538	3.21543	6.08974	0.320513	3.20513	2.2508	3.22581	1.92308	1.28617	0.643087	1.29032	2.2508	1.94175	1.60256	6.53521	3.99325	2.92628	0.95613	0.394811	0.95613	0.562114	1.74255	1.74353	5.80282	3.15849	1.51771	2.59009	0.45045	1.693	0.985761	5.36692	4.27632	2.86029	2.19298	1.31435	0.986842	1.75439	1.64654	5.72057	4.83516
2	110128	IS	2.89427	3.41981	1.59574	3.36879	1.772	2.01064	1.88791	2.06368	2.82686	3.24101	1.76678	2.12389	1.47232	4.36321	1.82568	1.06132	1.30255	1.17925	0.767868	2.0649	1.71091	14.2958	4.56799	3.00885	1.87412	1.09579	1.02582	0.883392	2.43989	1.9823	5.42553	3.65248	0.852273	2.51773	1.74938	2.66146	2.69901	5.55072	4.71334	2.11443	2.21641	2.06931	1.05669	3.06313	2.10461	7.538	7.49438
2	110129	IS	3.63825	5.71726	3.28467	6.13944	2.18636	1.82102	1.76715	2.18295	2.75611	4.04774	1.09148	2.18522	1.55682	4.62338	1.60955	1.92608	1.5112	2.66458	1.19854	3.64394	2.18409	10.0563	4.38455	2.64954	0.963082	1.88831	1.72621	1.08303	1.60385	1.5261	5.0221	2.69944	1.53041	2.41643	1.24899	1.52856	3.58027	6.32326	5.88235	3.941	3.33333	3.18177	2.92958	3.2848	3.73505	7.41659	8.9974
2	110130	IS	7.3521	8.3047	5.59078	6.98211	3.92383	4.08986	4.65517	2.01845	4.35281	5.9633	1.83276	2.00688	2.52294	5.73723	2.86697	4.30787	2.35903	3.73563	1.31881	4.01606	3.04248	14.1195	7.60912	2.89575	1.00309	1.35135	1.6995	2.04554	2.12766	1.236	5.16706	2.48062	1.31834	2.59489	1.51633	2.66925	4.02825	6.49385	5.48142	3.40047	3.55177	3.22708	2.33076	4.29769	3.82499	7.42872	7.38211
1	110131	IS	7.07692	8.10398	2.91859	7.97546	1.68971	2.16718	1.37615	1.07362	4.90046	4.89297	1.07527	2.00308	0.921659	5.9633	1.37615	2.75651	1.23077	2.75229	1.53374	3.21593	1.22511	6.399	4.25887	4.0201	1.29436	1.08469	1.12641	0.794314	2.16938	1.7119	6.89799	2.42576	0.669456	2.4207	0.920502	2.54804	1.84831	4.52806	3.63985	2.87356	1.46965	1.21951	1.1509	2.1753	1.53159	6.7007	6.47021
2	110132	IS	5.43061	6.0307	3.63636	4.50302	3.91616	3.24176	2.13816	2.09136	2.30516	3.34613	1.4827	1.97694	2.13582	4.55543	1.42857	3.12843	2.58242	2.85557	1.42622	4.34305	3.45395	7.0066	3.62372	2.71261	1.38889	1.0989	1.39092	1.02339	1.35432	0.913743	4.442	2.56786	1.02715	2.45781	0.699301	2.30854	1.71927	4.43906	3.57239	1.90706	1.66711	1.75273	1.06111	2.46067	2.31369	6.05083	6.94725
2	110135	IS	4.74553	5.50206	1.9945	4.2011	2.69896	1.72414	2.75672	1.51829	2.74725	2.88462	0.825878	1.57967	1.64948	3.01783	0.962861	1.99587	1.10269	2.54121	1.51307	3.45066	2.53772	6.33316	3.97878	2.76302	1.16959	0.529942	1.11406	0.900901	1.9088	1.27592	3.71747	2.82065	1.91489	1.64894	2.1322	2.77778	2.44172	4.82692	4.35982	2.30218	2.22591	1.83752	1.49027	2.41913	2.07125	6.13768	6.59371
1	110138	IS	6.30798	7.96296	3.53817	4.08922	2.22222	1.48148	2.96296	2.22222	4.42804	4.42804	1.48423	2.21402	0.922509	4.06654	1.10701	1.66359	1.66052	5.00928	1.84502	2.96296	1.84843	7.62125	3.39917	2.52641	1.1489	1.15048	0.921659	1.3315	1.60698	1.74632	5.06912	2.25391	0.551217	2.20994	1.10548	2.25495	3.2754	5.55184	4.48161	3.07692	2.14909	1.9424	1.47157	2.68097	2.41449	7.62542	8.34455
2	110139	IS	6.8438	7.89686	4.3654	6.04839	1.78282	3.54839	2.42522	2.25989	3.63783	3.79032	1.12994	1.53102	1.52856	4.11622	1.36876	1.93705	0.725807	2.43506	1.20968	3.54553	2.17391	8.07963	4.0864	2.56709	0.815851	1.81181	2.04678	1.51692	2.15869	2.0432	6.79953	3.92962	1.23095	3.39578	1.05696	1.92982	3.64994	6.98462	6.15558	2.70575	2.37087	1.70783	1.08588	3.13781	2.87892	7.852	7.58455
1	110141	IS	2.44565	2.17391	0.543478	2.98913	0.271739	0.273973	0.813008	1.89702	3.52304	3.25203	1.63043	0.546448	0	5.99455	0.271003	0.27248	0.271003	0.271003	0.543478	1.62602	1.90217	6.45503	3.1746	2.53968	0.42328	0.530786	0.638298	0.95339	0.847458	1.27119	3.62087	2.43644	0.423729	2.54237	0.636943	0.95339	1.0142	3.78634	2.8552	0.743746	1.35501	1.56356	0.338983	0.67659	1.15176	4.69069	5.5102
1	110143	IS	6.56028	6.41711	2.85205	7.30838	3.76344	2.50447	2.4911	2.13904	4.27807	5.87189	1.95382	1.77305	1.78571	4.61812	1.41844	2.4911	1.96429	3.73002	1.60142	5.71429	2.30906	6.36743	4.57262	3.37838	1.27207	0.908619	1.29938	1.3496	2.49545	1.81724	7.22829	4.63542	1.45606	3.01064	2.08117	2.65073	1.5674	4.5945	4.28273	2.08841	2.64624	1.57178	1.11615	2.89602	1.7103	6.62252	5.84325
1	110148	IS	4.66165	4.96241	3.31825	5.60606	2.85285	1.80451	1.95195	0.903614	2.1021	3.90977	0.603318	2.69865	1.20301	4.49775	1.34933	0.3003	2.10526	1.80995	0.601504	1.35338	1.35542	6.74721	5.44171	3.68433	1.57211	1.25199	2.04685	1.68258	1.52411	1.79545	5.10251	2.91505	0.887372	2.64177	1.00319	1.54756	0.553899	3.36743	2.8157	1.3214	1.10922	0.771539	0.597015	2.69116	1.66667	4.65017	5.14359
2	110150	IS	6.86106	8.23328	4.13081	6.62651	3.09811	3.52234	3.61446	3.17869	2.91595	3.86266	2.83749	1.20275	1.80412	5.48885	2.32158	3.17869	1.72414	3.27304	1.20275	2.15517	1.80412	9.85471	4.35606	3.22377	1.38977	1.13565	1.95707	1.5142	1.95584	3.2849	6.47208	2.98223	2.33733	3.2849	1.96451	2.90587	2.2161	5.22254	4.88577	2.3934	2.59239	2.11443	1.37741	2.57753	2.45247	6.63265	7.82849
2	110152	IS	4.38322	6.42946	3.07596	5.82707	3.19549	2.57053	2.62829	3.19749	3.3125	4.74703	1.93871	1.81137	2.18477	4.06758	2.1875	2.25564	1.37758	3.4418	1.00125	2.82132	2.25989	8.02161	3.39826	2.90336	2.32269	1.28418	1.73913	1.3256	2.27649	2.23788	6.45027	3.62047	1.5873	3.03661	1.42379	2.58333	2.91865	6.20019	5.61193	3.17838	2.79764	2.64033	1.46053	3.44577	2.67274	8.92987	9.49459
2	110154	IS	6.56682	8.51554	3.82387	7.38178	3.69515	2.99885	3.00578	1.96759	3.57555	4.25777	1.03687	1.96078	2.18894	6.2212	2.53456	2.65589	1.26728	4.04624	1.38568	3.2445	3.4642	8.34971	2.94985	3.53288	0.491159	1.6683	1.57017	0.882353	1.37255	1.27576	4.82283	3.35306	2.55906	2.65487	1.38477	2.65487	2.22974	4.12803	3.71625	1.97074	1.56562	1.44768	1.03565	1.77397	1.62367	5.77441	6.0194
1	110156	IS	4.97835	7.42358	4.36681	6.47948	5.18359	2.17391	3.68764	4.33839	4.54545	3.23974	1.51844	1.51515	3.0303	7.17391	3.4632	8.24295	4.12148	3.67965	1.7316	4.98915	3.24675	5.29986	4.09302	2.93023	1.53417	2.32992	0.976744	1.48906	1.3934	1.72093	5.07685	3.90516	1.3934	1.81395	1.90786	2.3743	2.22541	3.08244	3.58938	1.72166	1.80115	1.43988	1.00575	2.15363	2.08783	7.4659	10.8868
2	110157	IS	9.375	8.96337	3.59656	6.35294	4.15035	4.14062	3.28639	2.26386	5.23029	5.76773	2.10444	2.72798	2.03125	4.04984	2.18409	2.18921	1.01562	3.59375	0.859375	3.21569	3.04688	8.1095	3.50696	3.15083	1.4433	0.928314	0.982928	1.13402	1.90722	1.28999	5.6506	2.27625	1.61039	2.2739	1.55521	2.17166	3.25245	6.31457	5.59576	3.20165	2.68838	2.27773	1.51124	3.81877	4.18388	8.19016	7.90909
2	110160	IS	3.83352	6.08219	1.81418	4.33114	2.08448	2.79452	1.69956	1.59166	3.61842	3.50493	1.58991	1.64474	1.64114	3.66521	1.53425	1.92202	1.81518	3.07355	1.48189	3.34797	2.08791	14.5812	5.79345	3.21932	1.15811	0.603926	1.56093	1.05634	2.46479	1.45949	8.98536	6.20899	2.0749	3.88105	1.77036	3.22743	2.56476	5.29615	3.60969	1.9275	1.76313	1.53413	1.18668	3.1953	2.0429	5.93654	6.3309
2	110161	IS	7.88211	8.99108	4.55172	5.73204	3.57634	3.30124	4.4735	2.82369	4.2524	5.14051	1.71585	1.30316	2.94722	6.24143	2.81207	2.26804	1.58184	3.30124	1.17161	2.41047	2.33196	9.6266	3.14869	3.84615	1.22306	2.03844	2.09913	1.92196	1.80758	2.44613	8.4063	4.26153	1.69492	3.561	2.04918	4.44705	2.66775	5.48588	4.11657	2.27064	1.80649	1.93232	1.26427	2.94958	2.92678	8.66503	7.22251
2	110165	IS	3.85246	6.31148	2.79605	5.61056	2.46711	3.54785	2.80066	3.37449	5.92593	5.15971	1.56122	0.902379	2.37705	7.13115	3.11475	2.72277	1.56379	4.2728	0.576132	5.00821	3.19672	10.1935	3.33976	2.69576	1.66667	0.960307	1.21795	0.963391	1.60154	1.28205	5.14469	2.8314	1.4157	1.86375	1.09536	1.86017	2.47216	4.64326	4.8716	1.66163	2.00758	1.92999	0.831915	2.55537	1.64337	6.48026	6.41559
1	110168	IS	6.84474	9	3.85906	5.71429	3.3557	3.02013	3.66667	1.85185	4.34057	4.17362	1.5025	2.00334	2.34114	5.86265	1.33779	1.5025	1.5025	3.16667	0.834724	2.67559	2.83806	6.61908	2.81553	2.62221	1.39294	1.13269	2.1056	1.48819	1.64888	2.45955	7.22384	3.27497	1.87702	2.85251	1.13821	2.75616	2.87655	4.79425	4.1517	2.03593	1.24298	1.64263	0.998403	2.03512	1.31842	6.52261	5.49318
1	110176	IS	5.31915	3.88693	2.82686	2.13523	2.84698	2.15054	2.12014	0.711744	1.77936	4.60993	1.06007	0.706714	2.82686	3.18021	2.12014	1.41343	1.06383	2.12766	1.06383	3.95683	0.70922	6.1872	4.28345	3.2241	1.42706	1.00423	0.954401	1.42631	1.95664	1.84892	5.9322	2.69841	1.27051	2.91314	1.74696	2.80127	2.75424	5.85729	3.60169	1.69492	2.01699	1.16773	0.95339	2.01271	1.91693	6.48936	6.18337
2	110180	IS	7.10526	8.84488	5.10272	8.38838	4.84406	4.22164	3.97878	3.30033	6.33245	5.7971	3.16623	2.38095	2.17105	5.60686	2.89855	3.43234	1.71844	3.96301	1.71165	3.69637	2.90237	7.68863	4.04185	3.29041	1.47408	1.85185	2.18527	1.66508	2.56532	1.04513	6.71429	3.33651	1.80694	3.61388	1.86692	2.7619	4.03266	7.48754	7.26947	3.75423	2.77307	3	1.84483	3.26152	4.00718	9.94712	10.111
1	110182	IS	2.83019	4.25532	1.88679	3.78251	2.12264	1.17647	1.64706	2.11765	3.52941	4	1.19617	0.705882	1.64706	3.30969	0.470588	1.17647	0.707547	2.12766	0	3.52941	1.88679	10.723	3.60908	2.71585	0.812678	1.58537	2.23124	1.21654	1.86537	1.66329	4.74838	2.97474	1.91602	2.11726	1.26324	1.90902	0.712106	3.86572	2.54324	1.72764	0.713558	0.917431	0.712831	2.13849	1.62767	4.07332	3.39157
2	110187	IS	11.2903	12.1417	6.25652	8.19843	4.98688	3.90625	4.79666	3.814	4.95566	7.29547	3.8001	3.12012	3.7461	6.39958	2.9106	3.38542	2.60417	6.32184	1.97917	4.16233	3.27954	12.6897	4.93463	4.97261	2.27464	1.72777	1.81282	1.39064	4.17545	2.73915	8.59077	5.07614	2.58146	4.56274	1.74246	4.22476	6.7847	9.09993	9.62182	6.62457	6.11283	5.57418	4.74597	6.57993	6.76915	13.4184	13.1111
1	110191	IS	10.1449	6.79612	4.47761	2.91262	2.41546	1.45631	2.92683	1.44928	2.43902	0.966184	0.483092	0.980392	4.34783	3.86473	2.42718	2.42718	2.42718	2.42718	1.45631	2.41546	1.44928	8.09628	4.48578	4.38596	2.07424	0.982533	1.74672	0.765864	3.49345	3.84193	7.76805	4.59016	2.51641	3.06681	3.50109	3.27869	1.82556	6.91057	5.47667	2.83976	3.04878	2.44399	1.21704	3.65112	1.21951	9.14634	7.34694
2	110192	IS	5.26459	5.32351	2.54376	5.08058	2.21857	1.99508	2.48362	1.72319	4.17121	3.76329	1.96614	1.49986	2.20829	4.96589	1.8796	3.20109	1.74911	2.59847	1.06499	3.35607	2.23677	6.42281	3.1106	2.73303	1.46636	0.979263	1.15108	1.29385	2.07016	1.46678	5.42256	2.62854	1.18326	1.81609	1.93978	2.1902	2.23346	5.30864	4.26031	1.7152	1.32082	1.49549	0.975549	2.23595	2.07459	5.75451	6.92726
1	110194	IS	4.4335	3.71287	2.21675	6.68317	2.46305	1.7284	2.70936	1.23153	2.95567	5.66502	1.97044	1.23457	1.72414	2.46305	0.985222	2.46914	1.23762	1.9802	0.985222	2.22222	2.46305	7.63171	3.2827	3.3366	1.76471	1.22489	1.27639	1.17763	2.00882	2.01079	6.00098	3.13879	1.57325	2.40314	1.32743	2.94262	1.7288	6.16216	4.15318	1.83784	1.24459	1.13883	0.863931	2.43506	1.62075	6.43243	5.79318
1	110198	IS	5.62852	7.89474	2.25564	6.79245	1.68856	2.27704	1.88324	3.38346	3.37711	2.24719	1.31332	1.50094	0.749064	5.06567	1.1257	0.562852	0.375235	3.00188	0.749064	2.44821	1.31086	15.1024	3.78857	3.82146	2.10816	1.86146	1.86373	1.43511	2.22901	1.37447	7.7934	4.24557	1.64785	3.11546	1.83767	4.18704	2.88726	4.07883	3.02752	1.74072	1.65062	1.05991	1.46789	2.15695	2.47479	7.85124	5.75506
1	110203	IS	5.07812	8.00781	2.34834	4.10959	1.95312	1.75781	2.53906	3.125	1.94932	6.47059	1.36986	0.585938	0.585938	3.31384	0.779727	1.75781	1.94932	4.29688	1.57171	3.5225	0.391389	10.0707	3.80531	1.94863	0.70922	1.41593	1.59151	1.6844	1.41343	1.67993	5.57029	4.15194	1.86335	2.38938	0.795053	3.45745	1.17241	3.5221	2.68966	1.31034	1.4553	1.24224	1.0352	3.11419	2.56055	5.31401	7.98057
2	110205	IS	5.76497	7.31707	2.81899	5.31758	2.88889	2.36511	3.63232	1.40429	3.25926	3.76662	1.48038	2.50923	1.40015	5.18135	2.58684	3.04154	0.960828	2	0.960118	2.67062	2.28951	13.1884	4.87217	3.37675	1.78399	1.06024	1.44578	1.25301	1.49326	1.2054	6.04157	3.34951	0.725689	2.70662	1.35659	2.03884	2.59861	5.98423	4.78328	2.44317	1.86249	1.72253	1.43829	2.85095	2.64747	7.23246	8.25047
2	110208	IS	4.32432	4.87205	2.41023	4.4226	1.92118	2.46427	2.35872	1.28142	3.14496	4.86009	0.736016	1.76904	2.45942	4.90918	2.50245	1.62482	1.32939	2.66404	0.883652	2.85152	1.27576	8.13863	4.12131	2.64386	1.36187	0.970874	1.39969	0.543901	1.43801	1.6712	5.16634	3.51562	1.05304	1.52047	1.09503	1.91033	2.10465	4.72692	4.06685	1.89372	1.76897	1.59698	1.58423	2.15054	2.15584	6.96999	7.26057
2	110209	IS	9.28482	10.5966	5.2367	6.69736	3.51906	4.22064	3.93965	2.89066	4.63659	4.30422	1.25313	2.34212	2.46244	6.55532	2.08681	2.76151	1.55006	4.31504	1.71405	5.05853	2.801	8.73925	3.53319	2.85919	0.678814	1.25045	1.49946	2.21271	2.57051	1.25179	5.98138	3.26048	1.32855	2.97704	1.90442	2.36051	3.376	6.32545	5.28297	2.77464	2.13675	2.0949	1.38243	3.44135	2.85283	8.49887	8.40686
1	110216	IS	8.95522	12.3967	5.29801	10.0826	5.13245	5.96026	5.12397	1.81818	3.66057	4.95868	0.665557	2.81457	3.30579	6.1157	1.99005	2.64463	2.82392	3.1614	0.995025	5.31561	6.31229	8.91741	2.85808	2.27198	1.47978	0.820748	2.14098	2.0388	2.27123	2.10181	6.15739	2.70449	1.34735	1.97563	0.955834	1.80981	2.34234	5.27578	4.01438	1.79641	2.03959	1.2643	2.03959	2.45509	2.75945	7.16005	5.40216
1	110218	IS	3.11751	4.78469	4.77327	7.48792	1.67866	2.657	4.31655	1.20192	3.57995	5.02392	0.238664	0.240964	2.6253	5.2506	1.90931	0.719425	1.43198	2.86396	0.71599	3.1401	2.14797	8.84298	3.29489	2.22589	1.15321	1.31796	1.56636	2.14345	2.14168	1.56895	8.49835	4.37294	3.22581	3.78601	0.827815	3.13531	3.05677	5.15734	5.07437	2.44755	1.49385	0.790861	2.01225	2.7193	2.36635	6.55594	5.95968
2	110222	IS	4.26257	6.01279	2.47757	3.55308	2.34742	1.53715	2.04866	1.5785	3.28078	2.89485	1.48873	1.57447	1.82901	4.25894	1.5738	1.87874	1.11064	3.41734	1.23562	2.4359	2.17484	6.92352	3.26212	3.26307	1.24206	1.27131	1.29983	1.24134	2.39607	1.7316	7.298	4.08577	2.20354	3.03907	1.48213	2.72543	2.25886	5.44588	4.93898	2.46831	1.96434	1.83592	1.42108	3.25289	2.76876	6.92124	8.39234
1	110224	IS	6.63616	9.15332	4.60829	8.23799	5.05747	3.00231	3.66133	3.66133	4.80549	5.02283	1.14679	1.14155	2.0595	7.53425	2.51716	4.34783	2.06897	3.66133	1.83908	4.3578	2.746	6.78825	4.72016	4.07545	1.07999	1.21171	1.41557	1.31357	1.91919	1.21171	6.53859	4.41821	1.55143	3.77104	0.708502	2.29497	2.25423	6.27353	5.14107	1.94114	2.45129	1.32075	1.38365	3.01129	2.31684	6.08532	6.10831
1	110226	IS	6.98467	6.48464	3.58362	11.1492	4.09556	4.47504	3.41297	3.08219	2.05128	5.6314	2.38501	1.87394	1.53584	2.72572	0.851789	0.856164	0.343053	1.87394	1.5411	4.26621	2.73038	6.88782	3.4413	2.88462	1.23894	1.11252	1.41521	1.21335	1.69277	1.49216	5.94485	4.0708	1.7952	2.30147	0.889228	2.17777	2.20696	3.73281	3.34317	1.42436	2.11198	1.22971	1.07896	1.42787	1.4771	4.7996	4.09069
2	110227	IS	4.93827	7.35727	2.59894	5.3066	2.41745	2.53239	2.12139	1.35693	2.58519	3.05523	0.94173	1.35374	1.88235	3.93655	1.35215	2.95159	1.12161	1.70488	1.35135	3.24675	2.35156	6.78042	3.18386	3.28237	1.43562	1.16644	1.92998	1.07575	1.74888	1.34529	5.91155	3.64209	2.0252	3.05755	1.40526	2.65886	2.40743	5.58974	4.7644	2.18501	2.17534	1.90214	1.07541	2.67541	2.76431	8.25243	7.28346
1	110229	IS	3.60721	7	4.6	7.81563	2.80561	3.41365	2.20884	1.59681	3.19361	5.18962	2.00401	1.2	1.59681	3.99202	1.99601	3.20641	0.606061	1.6	0.8	4.64646	2.6	7.9516	3.88937	2.5641	1.64123	1.15042	1.12424	1.5265	2.27338	1.46847	4.75094	2.65053	1.84226	2.99281	1.18429	1.7852	1.47943	4.34582	3.70199	1.2939	1.06432	0.881262	1.47943	2.45143	2.1316	6.06762	6.70391
2	110233	IS	4.95217	6.76056	2.93785	4.52489	1.69492	2.65687	1.63288	1.69875	3.82883	3.21308	1.40687	1.12613	2.13603	4.33559	1.57835	1.80689	1.35823	1.74944	0.846501	3.9548	2.82008	7.0674	3.09203	2.07273	1.27365	0.836668	1.49091	1.05416	1.56421	1.85455	5.72784	2.81433	1.05685	2.25701	1.35382	2.4035	2.30385	5.7227	3.95697	2.39345	1.92332	1.88631	1.14015	2.55226	2.23077	5.94567	7.07486
2	110234	IS	6.09137	6.74536	3.73514	5.91216	2.38095	3.05085	2.69814	2.19966	5.08475	5.90219	1.69205	2.02361	3.04054	6.74536	1.86125	3.20946	2.04778	3.71622	1.51771	4.41426	4.24448	6.83962	3.16901	3.52113	1.29412	2.46479	1.17509	2.23005	1.76263	1.87793	5.18868	1.76471	1.90703	1.64512	0.950119	1.2926	2.81912	5.57199	4.24272	2.57346	2.22134	1.79155	1.45042	2.95425	2.92115	8.49634	8.74344
1	110235	IS	3.39943	6.49718	3.11615	5.94901	2.55682	1.42857	3.11615	1.13636	3.67232	3.9548	3.96601	2.25989	1.69972	1.69492	0.2849	1.69972	0.847458	2.27273	1.70455	1.9943	1.13314	8.70044	2.69527	1.98129	1.26652	1.10011	1.32013	0.934579	2.80374	4.28571	6.82444	6.15723	2.20264	3.73832	1.32304	2.86501	1.95081	5.25424	3.81033	2.71186	1.44681	1.1925	0.508475	2.03562	2.4618	8.07823	4.43308
1	110236	IS	7.53425	8.42825	5.06912	6.42202	2.51142	3.89016	3.41686	0.911162	2.05011	3.63636	0.683371	0.454545	1.59091	2.96128	4.09091	3.87244	0.911162	2.72727	1.14155	3.88128	2.5	7.44751	3.37816	2.98361	1.18071	1.08197	1.21391	1.01739	2.09836	1.27995	7.35391	4.2309	2.03212	2.91708	1.18188	2.19744	2.37467	6.13456	5.87071	2.50494	1.18969	2.25017	1.18969	3.29815	3.63036	7.59076	6.83024
1	110240	IS	6.32716	8.41122	3.7037	6.32716	2.94118	2.16383	2.32558	1.07858	6.65635	6.61538	1.86047	3.08166	2.77778	6.93374	2.15385	1.849	1.5456	2.62346	0.463678	3.40557	2.16049	8.00221	4.18387	2.89256	1.65153	1.43093	1.7094	1.92678	1.73315	2.25709	6.22933	2.89336	1.35061	2.86344	1.71413	2.64682	2.48227	5.37253	4.90891	1.87342	2.43161	0.963978	1.01215	3.14242	4.01219	9.83773	8.79959
2	110244	IS	3.5316	5.78358	1.11732	4.85981	1.1194	3.36449	0.559701	2.23881	3.15985	3.91061	1.49254	2.04842	1.30354	3.91061	2.42086	0.747664	0.559701	2.80899	0.747664	0.931099	2.04461	5.74374	2.47813	2.92826	1.6035	1.46413	1.16618	1.89781	2.33236	0.875912	4.9635	3.22108	0.878477	2.34261	1.6129	3.95315	1.90233	4.7142	4.27266	2.15856	1.82855	1.50502	1.15879	2.12327	1.99587	6.97926	7.13723
2	110245	IS	4.30328	4.30328	2.57202	4.32099	2.36382	2.25873	2.77207	2.15606	3.17623	4.20082	0.819672	1.22951	1.12821	3.90545	1.84426	2.25873	0.924974	2.8777	1.4359	3.58974	1.84615	5.00404	4.18006	1.69218	0.643604	0.805802	1.20579	0.968523	1.28824	1.53226	5.74899	3.88036	0.809061	2.73532	1.45867	2.02429	1.88525	4.36744	3.85246	2.02952	1.31336	1.33745	1.21001	2.77435	1.90691	7.57078	7.18551
2	110247	IS	4.50789	5.5681	2.79035	2.64151	1.80723	1.73062	1.72932	1.73454	2.63158	3.01205	1.88111	1.8797	2.25225	4.51467	1.95783	1.81543	1.20301	2.71289	1.35849	3.33081	2.26415	7.17608	4.18049	2.18978	2.7907	0.994036	1.3245	1.39165	1.85553	1.79164	5.44489	2.85525	1.72643	2.59309	0.802676	2.39362	1.76206	4.56536	3.57758	1.94702	2.00478	1.39257	0.901737	2.51163	2.01672	5.57177	6.64805
2	110249	IS	5.7905	7.9922	3.58073	6.06654	4.31373	3.0599	2.20923	2.28013	4.09889	4.16125	1.55945	1.36364	2.08198	3.83366	2.20923	2.47074	0.783801	2.2121	1.75781	3.71094	2.27716	7.16049	4.03147	3.00937	2.46063	1.23032	1.32743	0.984252	1.96657	1.42646	5.19288	2.66141	0.887136	2.4126	1.7387	2.91935	2.67702	6.15206	5.66497	1.8304	1.53132	1.64867	1.28666	2.28273	2.10941	6.1028	6.46737
1	110252	IS	5.30612	4.82897	4.44444	6.0241	2.01207	2.20884	2.41449	1.41414	4.0404	5.82329	2.00803	2.21328	3.01205	5.04032	1.80723	2.01207	0.806452	4.01606	2.22222	1.00604	0.401606	7.36689	3.34302	1.89091	2.25619	0.436999	1.38383	1.16448	1.81951	1.0917	3.92727	2.83636	1.09091	1.89366	0.801165	1.74672	1.97452	3.99746	3.42857	1.3986	0.765306	1.08005	0.635728	1.90718	1.27226	3.75079	4.91699
2	110253	IS	6.92244	9.11371	4.68227	6.09858	3.67586	4.42774	3.19596	1.67084	3.66361	4.2571	1.66528	2.92154	2.25	4	2.58549	2.75229	1.83639	4.83736	1.75292	4.00668	2.9191	7.47768	3.45019	2.84123	1.50334	0.612472	2.06473	1.00334	2.22717	1.67038	7.02341	3.8569	1.9564	2.45536	2.02247	3.35758	2.3479	5.18791	4.75704	2.53165	1.68033	1.61918	1.43003	2.51585	2.24765	6.51819	6.89089
1	110256	IS	5.31915	7.0922	2.4735	8.51064	2.12766	2.83688	3.57143	1.06007	1.41343	4.24028	1.41343	1.06762	0.706714	2.82686	3.18021	1.76678	2.13523	2.12014	0.706714	7.06714	3.53357	8.51528	4.36681	3.71991	0.437637	0.877193	2.62009	2.63158	3.27511	1.31004	6.55022	4.36681	1.75055	1.96507	0.657895	2.19298	1.0989	1.87019	3.18681	0.880088	1.10132	0.991189	1.31868	2.63736	1.9802	5.38462	5.18764
2	110258	IS	4.34167	4.95751	2.27165	5.30303	2.79224	2.08333	2.45863	1.55955	4.2513	4.0566	2.46096	1.65328	2.40793	4.81586	1.7933	2.74361	1.66113	3.26395	0.946074	3.91325	2.26522	6.27052	3.66852	2.49017	0.655953	0.819135	1.44073	0.8519	1.76875	0.951132	4.47074	2.20177	1.41354	1.47735	1.05576	1.97304	1.5594	3.75661	3.39677	1.81169	1.70657	1.52459	1.16356	2.06513	1.82443	5.50702	5.29669
2	110259	IS	6.74525	6.94172	4.45902	6.29508	2.95082	2.7541	2.68676	1.83727	3.3377	5.62092	1.70604	1.63613	2.82337	5.50098	2.68149	2.42782	1.57584	3.54098	1.63827	4.13386	3.86126	7.74449	2.25861	3.73092	1.58371	0.791855	1.35517	1.4681	1.46893	1.9209	4.98301	2.54958	1.07893	1.6412	1.87075	2.49292	2.44207	6.29867	5.38889	2.98362	2.0981	2.31262	1.70857	2.99235	2.50104	7.65384	7.32115
2	110261	IS	6.26848	7.51035	3.56083	5.69395	2.89769	2.61128	2.78271	2.19846	3.78027	4.19374	2.18935	1.5948	3.01775	4.55083	1.47842	2.24985	1.36418	2.54589	1.30409	3.37478	2.54287	5.5332	2.75275	2.35235	1.25188	0.8004	1.95293	1.05105	2.001	1.8027	5.92667	2.30808	0.702811	3.01205	1.15636	2.06341	2.03587	5.02513	4.03877	2.11545	1.73343	1.58145	1.07701	2.19168	2.27048	6.41014	7.7131
2	110262	IS	14.5368	14.1892	9.02919	12.0081	6.44068	6.29229	5.6872	3.3288	6.43631	9.32432	2.77214	4.20054	2.83784	6.90589	3.5835	4.66847	2.30978	4.06229	2.44731	6.56292	4.06229	9.67045	2.64009	3.12332	1.45553	0.914962	1.93757	1.72321	1.72228	1.61638	8.52211	3.41834	2.05739	3.13683	1.79153	2.04962	4.46653	9.38315	7.62033	5.43929	4.85896	3.7889	2.87673	5.75101	5.11632	12.5012	13.4198
1	130004	IS	5.17241	6.03448	0.862069	6.08696	0.862069	0.869565	0	0.862069	1.72414	1.73913	0	0.862069	0	4.31034	1.72414	3.44828	0	0	0	4.34783	0	8.46154	1.92308	1.92308	0	1.15385	0	0.77821	1.1583	1.15385	3.0888	3.48837	1.53846	2.30769	1.1583	2.69231	1.80723	3.91566	2.41692	0.903614	0.301205	0.909091	1.50602	2.10843	1.80723	4.83384	6.68693
1	130008	IS	7.50605	9.15663	4.11622	8.00971	5.54217	3.65854	4.57831	5.32688	4.57831	3.37349	2.17391	2.18978	2.89157	5.31401	2.6506	2.657	2.17391	3.15534	0.728155	5.78313	3.38164	8.45351	2.88557	2.23881	1.54306	2.09059	1.6907	2.49128	2.4888	1.98807	6.47733	2.94705	1.39512	2.88414	1.74564	3.03483	2.33463	5.59441	2.57009	2.01707	2.4087	1.3209	0.621118	2.4181	2.64798	7.31518	8.13135
2	130011	IS	2.2093	3.72526	1.51339	3.72526	1.04895	0.816803	1.1655	1.51515	1.97674	2.9036	1.62791	1.8583	0.696864	2.9036	1.39697	1.98135	1.3986	2.55517	1.27907	1.86047	1.16414	8.42956	3.46821	3.11778	3.00231	1.27021	1.04046	1.50115	1.61663	1.84971	6.15563	5.08671	1.74216	3.47222	1.39535	1.85615	1.69041	4.24824	3.62133	2.00399	0.855676	1.10508	0.617812	1.87316	1.65305	5.47841	5.87843
1	130012	IS	3.73832	3.5514	1.11732	3.20151	1.49254	0.749064	1.30597	0.18622	1.11732	3.91061	1.31086	1.30841	0.932836	2.41636	1.85874	0.372439	0.18622	0.559701	0	2.43446	1.30354	9.17468	4.35651	3.20128	1.9177	1.23901	1.35837	0.998004	1.99601	2.44	4.84	2.71891	1.43885	1.79928	1.36656	1.64	2.58231	5.74935	3.61991	1.2266	1.03627	0.844156	0.711514	2.19922	1.68394	4.84496	4.14508
2	130013	IS	4.3578	7.44559	3.11778	5.26316	2.52874	2.28833	2.98165	1.37457	3.32188	4.68571	3.21101	2.06186	2.51429	3.43249	2.97143	1.71821	0.45819	3.35648	0.688073	4.3578	3.32569	8.46561	2.45399	1.66813	1.04987	1.05079	1.66521	0.875657	1.48731	1.22592	5.71178	3.51185	1.40969	2.64085	1.67993	3.06748	1.60355	4.48492	3.28745	2.41156	2.24681	1.8379	1.03539	2.67093	1.84636	8.46898	7.38201
2	130015	IS	1.73985	5.07488	2.40864	3.90365	1.91507	1.91348	1.57807	1.82724	1.82573	2.23695	0.746269	1.49378	1.07794	2.32365	0.57995	2.07469	1.1657	1.82876	1.08424	2.07469	1.49254	8.03881	2.34969	2.00692	0.964187	0.414365	2.13646	1.37741	0.964187	0.758098	4.16378	2.14533	1.17647	1.66205	1.0395	1.6632	1.579	4.4711	3.19381	1.09998	1.09218	1.12568	1.05768	2.26926	1.48391	4.10301	4.79265
1	130018	IS	6.20843	6	6.43016	5.54324	3.125	2.66667	4.23163	2.44444	3.99113	3.7694	0.665188	2	1.55211	6.23608	2.88248	3.32594	2.46085	3.55556	0.222222	2.90828	2.43902	6.67831	3.22721	3.30866	0.827526	1.13438	1.91721	1.52638	2.30736	1.87691	6.89054	3.88138	2.44648	2.95909	1.52772	1.83246	1.655	4.52518	4.2648	2.23072	1.40755	1.02433	1.14943	2.16975	1.9783	6.19413	5.30351
1	130020	IS	3.76569	4.61216	1.05485	3.57143	2.09644	1.2685	2.30126	1.69133	4.8218	4.40252	2.32068	1.68421	1.46444	5.66038	2.71967	2.30126	0.420168	1.88285	0.631579	1.67715	1.47059	7.30479	4.27494	2.84996	1.25839	1.5953	2.60504	1.17351	1.84409	1.42617	4.87395	3.85906	0.838926	1.84564	2.02703	1.59262	1.75159	4.29594	4.37202	1.58983	1.3535	1.3535	1.43084	0.716561	1.19427	5.41833	4.48359
2	130021	IS	5.02874	4.45083	2.51256	4.82709	1.72538	1.79598	1.7229	1.93548	3.5868	3.37159	1.15108	1.65111	3.15638	3.15412	1.93548	3.46071	0.864553	3.16092	1.29218	2.80172	2.15517	7.26447	3.56738	1.70358	1.24858	0.964265	1.4756	0.792752	1.64306	1.41643	3.64257	2.39589	1.31054	1.76337	1.42939	1.47895	2.21928	4.64088	3.98851	1.64514	1.58343	1.51817	1.25925	2.80115	1.64714	6.0341	6.72064
1	130023	IS	5.42636	5.45809	3.30739	4.86381	1.74757	1.55642	4.66019	1.75781	3.49515	3.68932	0.776699	2.13592	2.52918	1.55039	1.93798	2.13592	1.93798	4.07767	0.77821	1.94175	1.36986	6.7412	3.22581	2.70181	1.38158	0.625206	2.53123	1.74285	1.74113	1.41308	4.89648	3.32784	1.84271	2.52957	1.18851	1.38158	1.88501	3.68272	2.88008	1.79415	1.513	1.18427	0.661001	1.88679	1.60605	4.86078	6.15239
2	130031	IS	6.98066	6.89076	3.9529	4.54545	2.78716	3.11448	3.36134	2.70499	2.6936	4.53782	1.42977	2.78012	2.35097	4.45753	2.10793	3.0303	1.09612	2.61603	1.43824	3.44249	2.18487	8.04816	2.96717	3.16656	1.76879	1.07459	1.95831	1.32576	2.2096	1.20025	4.39211	2.47462	1.58428	3.22989	0.956633	2.09125	2.41909	5.13743	5.4902	2.27087	1.70296	2.24443	1.2594	2.63287	2.58762	6.9349	6.46432
2	130040	IS	4.16926	5.28278	2.62336	4.91294	1.74455	2.1118	1.86683	1.86567	3.04726	3.90577	2.10787	2.1118	1.79901	3.4098	1.42591	1.68224	0.935746	2.85892	1.05656	3.04726	1.42857	10.961	3.94395	2.96104	2.96258	1.03896	1.35135	1.55763	2.44029	2.29047	6.84073	3.54536	1.40552	1.92408	2.09974	2.70552	2.59973	5.33393	5.0969	2.57559	2.32271	2.09877	1.56933	2.62302	2.79117	6.7789	6.91866
1	130044	IS	8.96552	11.0345	5.51724	11.2676	3.52113	3.44828	3.44828	2.77778	4.82759	4.82759	2.06897	6.94444	2.77778	6.89655	0.689655	2.06897	3.44828	4.82759	2.75862	6.99301	3.47222	6.5641	1.84615	2.35415	0.718686	2.04708	0.615385	1.3306	1.02354	2.76356	5.0308	2.4666	2.57467	2.76639	1.12936	2.25873	3.18841	5.21739	3.47826	2.6087	2.04678	1.15942	0.57971	4.94186	2.6087	5.23256	5.7971
1	130045	IS	2.52874	3.44828	3.23326	4.62963	1.15741	1.37931	1.84332	1.14943	2.98851	2.98851	1.38249	0.689655	1.37931	3.21839	1.38249	0.923787	0.932401	2.07373	0.230415	2.76498	0.461894	7.58218	3.12169	1.69133	1.11229	1.00476	1.42706	1.47913	2.27153	1.10876	5.81395	2.95827	2.06458	3.17125	1.21564	3.18134	1.97802	3.63036	3.08031	1.31868	1.97802	0.556793	1.0989	1.66113	1.4333	3.85463	5.62914
2	130059	IS	3.59184	5.22876	2.61438	4.095	2.1364	1.0682	2.05423	0.983607	4.2623	3.27065	1.71569	1.22449	2.04082	5.31046	1.87908	1.2275	0.656276	4.17007	0.817662	2.2113	1.22951	9.83847	2.99927	2.6393	0.439883	0.877835	1.17216	0.877835	2.41405	1.68498	4.47542	2.42826	1.32062	1.97947	1.4782	2.0649	1.79114	4.5898	3.47089	1.42286	1.37865	1.20115	0.927258	1.93879	1.53526	5.15778	6.04016
1	130061	IS	5.18395	5.50918	2.34899	4.05405	1.67504	1.00167	1.51007	1.16861	3.00501	3.17195	1.66945	1.16861	1.17647	4.20168	1.50502	2.67112	1.67785	1.67785	0.670017	3.35008	1.85185	5.84544	2.67239	2.30947	1.3518	1.15283	1.52116	1.81159	1.61503	1.44928	4.38799	1.97824	1.12211	1.88057	1.22395	1.35269	1.8611	4.40109	4.03995	2	1.32118	0.911993	1.08942	1.31938	2.08901	5.56062	4.46876
2	130064	IS	5.85752	6.59283	3.91327	6.3197	3.27869	3.86857	3.69588	2.43386	3.16957	2.69129	1.74326	1.47835	2.16473	4.2261	1.84794	1.80085	0.798297	2.69414	1.00423	3.23264	2.58575	7.33185	4.94576	2.90271	1.40127	0.98852	1.46543	1.08211	1.94144	1.562	5.51658	3.80556	1.62887	2.42734	1.76849	2.93367	2.97583	5.60964	5.54067	2.69712	2.1546	2.58222	1.70068	3.60712	2.77271	8.23085	8.28655
2	130074	IS	4.56853	5.77899	2.97806	5.49451	2.63365	2.23005	2.66458	2.03922	3.55608	4.21546	1.36826	1.99297	2.06708	4.76935	1.87354	1.80534	1.17693	2.70588	1.25147	3.05403	1.99297	7.00947	3.13768	2.03197	1.1908	1.2456	1.32612	1.86587	1.70408	1.51351	5.04749	2.9867	1.76295	2.27827	1.36612	2.03694	1.83648	4.68505	3.60008	1.98339	1.76211	1.82246	1.22297	2.54727	1.84133	6.27877	6.22912
1	130076	IS	3.58974	3.58974	1.28205	3.10078	1.53453	1.79487	0.773196	2.55754	3.58056	4.34783	0.769231	1.02564	1.02564	1.02302	2.30769	1.02564	0.511509	3.58974	1.02828	1.02564	2.82051	9.36639	5.50964	2.75482	0.275482	1.65289	0.550964	2.20994	2.22222	3.04709	5.24862	3.87812	1.93906	4.13223	2.47934	2.20386	1.85334	5.31401	3.86473	1.85484	1.61551	1.70455	0.886382	1.12903	1.6129	5.96293	6.04839
2	130077	IS	5.65428	7.15438	3.34052	5.53466	2.47978	3.81926	2.90792	3.12668	4.29646	3.65199	2.58342	2.09452	2.36432	4.35484	1.50619	2.10016	1.93653	3.07278	1.40237	2.851	2.20667	10.3746	3.03901	2.34375	1.68586	0.985626	1.52013	1.43796	2.05255	1.39688	6.38912	3.04778	1.40206	2.2268	1.82195	3.21915	2.38846	5.33851	3.79808	2.15784	2.22438	1.82637	1.40708	2.89045	2.11063	5.99611	6.63507
1	130080	IS	2.95455	6.59091	2.27273	5.45455	1.13895	1.60183	1.13636	0.681818	1.59091	2.27273	1.13636	2.04545	1.81818	3.18182	1.36674	3.18182	0.681818	0.455581	0.454545	3.21101	3.40909	5.73969	2.41352	2.50809	1.04586	1.60901	1.53349	0.563154	1.76991	1.28721	4.83871	2.90323	1.20773	1.76991	0.565428	1.12812	1.34953	3.85917	3.04465	0.878378	1.1502	1.28378	1.2154	2.22672	2.30196	6.95007	5.77054
2	130081	IS	4.18336	5.6	2.80749	4.098	2.4032	1.86501	1.73565	1.19787	3.28451	2.97513	1.42033	2.13333	2.13049	3.86152	1.86418	2.44989	1.20536	2.71473	1.29118	3.0653	2.48889	6.40088	3.6523	2.41758	0.622255	1.09489	1.75375	1.24314	1.82482	1.49799	4.88432	2.64901	1.28535	1.79487	1.29247	2.53211	1.8476	4.40873	5.23296	2.13352	1.51689	1.51864	1.16986	2.17092	2.09292	5.9209	6.18307
2	130082	IS	3.38409	3.56536	1.2766	2.89116	1.53322	2.62489	2.12044	1.95578	1.69205	2.87405	1.26796	1.01437	2.36686	3.29949	2.20152	2.29787	0.594228	2.88625	1.35249	2.45763	2.04082	8.90117	2.50918	2.69443	0.734844	1.34969	2.20588	0.856269	3.11927	1.52999	5.77041	4.29448	2.02952	2.95385	1.60296	2.45851	2.49436	5.97765	5.50677	2.61872	1.99724	2.0005	1.30424	2.23422	2.28557	7.75418	8.29452
2	130083	IS	7.31707	9.10256	4.75578	7.64781	4.17738	3.91779	4.05405	3.85604	4.74359	6.21795	2.1181	2.43434	1.79372	4.35618	2.37332	3.27764	1.22581	2.50482	1.92308	4.43445	4.09731	9.31253	3.64786	3.1661	1.07108	0.68326	1.70482	1.36386	2.62774	2.58159	5.95703	4.19103	1.8591	3.56271	2.84174	3.94737	3.95734	6.95127	5.42135	3.14342	2.69966	2.56338	1.64349	3.29207	3.98876	9.60079	8.68521
1	130085	IS	8.33333	8.01394	4.51389	6.31579	3.15789	3.47222	2.43056	2.09059	4.16667	3.47222	3.125	1.39373	1.73611	6.59722	1.74216	1.73611	2.09059	3.13589	1.38889	4.16667	1.3986	10.0529	4.92958	5.6338	2.28873	2.82686	4.05644	3.34507	2.8169	2.46479	5.12367	4.2328	2.29277	4.40141	1.94004	1.41093	1.23077	4	3.40031	1.38462	1.849	1.23267	0.927357	1.69231	1.54083	6.30769	5.24691
2	130104	IS	4.11429	3.60618	3.03377	4.63918	2.00343	1.54462	1.94397	1.8922	2.45855	3.42466	1.82753	1.94175	1.48402	3.3695	1.42694	1.89655	1.2593	1.83171	1.25858	2.23624	1.20069	5.65435	2.72727	2.50227	0.954979	0.818554	1.27273	1.18236	1.40909	1.86194	6.01641	3.83212	1.5989	2.68793	1.42398	2.46014	2.70741	4.59516	3.83048	2.35992	1.79153	2.01655	1.40714	2.39646	2.64076	6.72954	7.15703
2	130105	IS	4.03833	5.60109	2.53598	6.66209	3.22581	1.36705	2.87671	1.2987	3.07798	3.55677	1.23035	2.1843	1.78449	4.57963	1.63823	1.44132	1.50479	2.6694	1.23457	3.34699	2.39234	7.86403	5.27651	2.32441	0.808081	0.959596	1.41486	0.808081	1.91919	1.86869	5.32454	2.72865	1.92016	3.08704	1.16751	1.72239	1.85371	4.27879	3.42351	1.4873	1.86085	1.35588	0.969251	2.43984	2.15719	5.08531	6.12519
1	130110	IS	9.27835	9.18367	4.08163	6.18557	4.08163	5.10204	3.09278	0	4.08163	2.04082	2.04082	0	4.08163	5.10204	1.02041	3.06122	2.04082	2.08333	1.03093	2.04082	3.06122	5.60748	2.21457	2.25878	1.62043	0.835586	2.38095	1.54829	1.98773	1.47384	5.25928	2.99534	1.15508	2.53196	1.0101	1.81729	1.6609	5.33426	4.80636	1.4177	1.07602	0.656985	0.761246	1.76288	1.87045	4.9152	5.85789
2	130112	IS	5.18898	7.50481	3.14103	5.84082	3.47044	2.05128	3.59435	1.47436	3.39091	4.16667	1.41026	1.66881	2.88092	5.12492	2.5	2.76705	1.22344	2.37484	1.40845	3.78205	2.44373	8.63971	3.84968	3.26737	1.10041	0.689972	1.23967	1.32845	1.87815	1.37489	6.75862	3.63888	1.38249	2.66544	1.5748	2.34267	2.27438	5.45746	4.01284	2.17423	1.84211	1.52537	1.35667	2.10619	2.51242	7.18983	6.72626
2	130117	IS	3.02491	3.49941	1.60428	4.29338	1.78253	1.54578	2.19846	0.953516	3.44828	3.62018	1.48456	1.72311	1.66172	2.97089	1.18554	1.54854	1.3715	2.38521	0.952381	2.25922	1.24629	6.40854	3.06667	2.22025	1.37655	0.532623	1.20053	0.710164	1.15402	1.28717	4.72371	3.38379	1.73642	1.9573	0.9839	2.18457	1.49166	3.9098	3.27725	1.91998	1.40618	1.26266	0.980105	1.99297	1.87793	5.47504	5.87542
2	130123	IS	4.71014	5.70652	1.76951	4.35967	2.13831	2.2192	1.5	2.31713	3.44671	3.30466	1.40653	1.91257	1.58658	3.942	1.90304	2.72727	1.14051	3.04407	1.49932	2.58738	1.76951	9.06764	3.21285	2.81022	0.948905	0.840029	1.86267	0.986121	1.82349	1.82615	4.93601	2.89271	1.68807	2.52562	1.47275	2.55474	2.12766	5.44067	4.21234	2.07872	1.74117	1.87539	1.29326	2.93248	1.95837	5.93095	6.17818
2	130126	IS	5.09932	6.76157	3.06274	5.20059	2.64723	2.73321	2.4383	2.07715	3.6719	3.97037	1.65926	1.9544	2.72835	5.86319	1.95556	3.21046	1.51425	2.78849	1.1559	2.51926	2.10433	6.83562	3.83543	2.83589	1.76539	1.25436	1.95213	1.23084	1.76457	1.7882	5.80284	3.37602	1.67871	2.48722	1.35293	2.74674	2.90828	5.14541	4.02685	1.34529	0.671141	0.894855	0.447427	2.7027	2.23714	7.62332	5.88235
1	130127	IS	5.18962	5.38922	2.41935	2.81124	1.1976	1.80361	1.8	1.40281	1.1976	2.61044	1.6	2.20884	0.998004	2.20441	0.998004	1.20482	0.998004	2.61044	1	1.80361	0.798403	6.6336	3.46749	3.54478	0.621504	0.559701	1.11732	0.805952	2.04461	1.17647	6.63772	4.53135	1.8622	2.66419	2.8536	2.73632	1.59411	5.03686	3.31695	1.90184	1.29072	1.4733	0.674847	1.78242	2.09102	5.53165	5.73366
2	130130	IS	5.29287	5.47753	3.44828	5	3.38505	2.32231	1.83357	2.04225	4.22238	4.28371	1.33709	1.20141	2.18003	4.15201	2.24877	3.31453	0.915493	2.82087	1.19803	3.4507	1.54821	7.48899	2.97139	2.60073	1.50348	0.696481	1.3945	0.806156	1.86813	1.68684	4.66569	3.38733	1.47221	3.12845	1.55902	1.80346	1.84332	4.33479	3.61751	2.32558	1.33764	1.68591	1.33641	3.06947	1.7301	6.45905	8.22361
1	130134	IS	3.48837	2.91262	0.972763	3.30739	1.36187	3.1068	1.74419	1.55945	3.29457	3.48837	1.36187	0.391389	2.13178	3.87597	3.10078	2.91262	0.776699	1.16505	0.583658	2.91829	2.32558	6.30435	3.00072	3.43705	1.37283	0.686664	1.48228	0.723066	1.66185	1.19263	4.92397	2.61059	0.905141	2.34996	1.01413	1.55515	1.7094	3.87213	3.60685	1.66442	1.44274	1.66667	0.90009	1.25956	1.93781	4.45946	5.77878
2	130140	IS	5.94901	8.3239	3.63224	5.51763	3.40522	4.09556	3.46394	1.98638	4.40927	5.66893	3.11262	2.6644	2.60476	5.66251	1.69875	1.98413	0.681431	3.23313	1.18846	4.07701	2.20838	10.0663	3.64088	2.97767	1.90083	1.03391	2.14876	1.53146	2.19099	1.4913	5.18888	2.03235	1.4975	2.19917	0.957934	2.6501	2.7972	5.05564	5.82751	3.39055	3.01294	2.97398	2.43722	4.69827	3.75517	9.27321	8.4991
2	130141	IS	5.12346	5.97291	2.53713	5.06799	1.79123	2.34713	2.54185	2.04082	3.08642	4.61823	0.988264	1.78681	1.60197	3.94089	1.42063	2.10136	1.2987	2.6576	1.17356	3.32717	2.96296	5.86603	2.68775	2.80632	1.18718	0.672468	1.42574	1.10628	1.85697	0.869565	4.91673	2.69948	1.14943	1.9429	0.953516	1.98334	2.06374	4.3044	3.5453	1.43258	2.09564	1.67464	1.26458	2.51794	1.99522	6.10322	5.93627
2	130142	IS	9.73971	13.2662	6.06571	9.09857	5.30303	5.90717	6.71141	4.20168	7.13087	9.40386	3.8623	4.02347	3.94295	8.29841	2.76614	4.30017	2.86436	4.61797	2.68682	6.13961	5.37815	7.18629	2.43363	3.53982	0.828729	0.995575	0.828729	0.883002	1.76503	1.2148	5.30387	2.32945	1.10681	1.44124	1.38658	2.38095	2.35323	4.46201	3.51069	1.80738	1.3484	1.32716	0.923226	2.30751	2.50273	6.53468	6.18217
1	130146	IS	5.92334	7.29167	6.25	4.52962	3.13589	4.8951	4.49827	1.73611	6.57439	3.80623	1.04167	4.16667	2.42215	4.84429	1.38408	3.85965	1.03806	0.694444	0.348432	2.76817	1.7301	6.66667	3.08219	2.74241	1.1269	0.440744	1.76211	1.22609	2.00784	1.22249	5.59372	2.59677	1.47059	2.20372	0.834561	1.61765	1.43312	3.8247	3.90127	1.27592	1.91388	1.91083	0.718276	2.46815	1.51757	5.50678	5.36429
2	130147	IS	5.10336	6.07235	2.26391	4.93186	1.94301	2.39327	2.39018	1.74194	3.48612	4	1.48771	1.6785	1.48579	4.05928	1.15905	0.904393	1.35747	2.84974	0.711514	3.16537	1.481	8.58086	3.95108	2.72941	1.08235	1.13101	1.55367	0.942063	1.36535	1.69492	6.80208	3.79327	1.18259	2.27165	1.51587	2.26095	2.76804	5.39429	4.48555	2.58798	2.01163	1.82986	1.11313	2.19234	2.45673	7.02179	6.71533
2	130151	IS	7.39388	8.45521	3.47508	5.77717	3.0137	3.10928	2.97619	2.51716	5.02513	6.20438	1.92132	2.55825	2.8754	5.20786	2.00822	1.87386	0.824176	2.88462	1.14155	3.746	3.10644	6.51568	4.20285	2.43394	0.973236	0.693722	1.59501	1.45833	1.49202	1.11034	4.35388	2.32962	1.00799	2.08406	0.838282	2.26166	2.13898	4.90551	3.67654	2.09882	1.86061	2.07536	1.26557	2.27159	2.31249	6.0789	6.17122
2	130153	IS	2.97151	3.88248	2.91433	4.3875	2.04868	2.17163	1.87423	1.57508	3.10863	3.00437	1.41633	1.57343	1.53739	3.38924	1.71179	2.9916	0.983319	2.50263	1.03219	2.29784	2.18341	10.6319	4.58275	3.76301	1.03979	1.15884	1.72034	1.45971	2.01919	1.39916	4.31121	2.77108	1.30601	2.12595	1.36601	2.18744	2.32968	4.63792	3.13008	2.36871	2.30571	1.72531	1.12497	2.26349	1.42334	5.05763	5.18015
2	130154	IS	4.04585	5.12129	2.97498	4.65273	1.88679	2.15633	2.09177	1.55827	3.76597	3.37382	2.08754	1.61507	1.81818	4.10774	2.42588	2.22672	1.41796	3.10391	1.00942	3.3761	2.01884	8.3558	4.83871	2.73053	1.74575	1.20805	1.39076	1.43627	1.70022	0.98699	4.66996	2.92266	1.34953	2.33813	1.04025	2.24618	2.34677	5.36321	4.43312	2.62589	1.59369	1.59566	1.23533	2.92163	2.31768	8.92084	7.74244
2	130165	IS	5.87741	6.28667	4.5302	7.91912	4.11765	2.51889	2.93871	3.85906	3.8526	5.44845	1.76322	2.35097	2.84519	4.94966	2.17938	2.69587	1.76917	2.94861	1.42857	3.28007	1.76619	7.80513	3.828	3.19874	2.98429	1.30753	1.7801	1.30959	1.2023	1.25457	5.77428	3.03824	2.36469	2.46849	1.79325	2.93963	1.93418	4.65251	3.16245	2.04877	2.0547	1.62037	0.852355	2.15318	2.22898	5.94446	7.79843
2	130166	IS	4.23661	5.52442	3.125	5.3012	2.88925	2.00321	2.4	2.32	3.91687	5.04404	1.68269	2.08167	2.71783	5.91527	1.36	2.08668	0.722311	3.44275	0.720576	2.08835	1.6	7.9085	3.0719	2.95276	1.43697	1.37165	1.31062	0.849118	1.37435	1.43979	6.02883	2.75772	1.37255	2.81782	1.05471	2.36066	2.25296	5.07447	4.03215	1.64669	1.16264	1.59715	0.764667	2.24245	2.47858	5.88857	7.57335
2	130178	IS	9.1954	11.3027	4.79846	7.11538	5.00963	4.40613	4.41459	3.45489	2.88462	3.44828	2.49042	2.68714	2.50482	5.17241	1.72745	3.63985	2.5	3.64683	1.53551	3.07102	1.91571	7.06667	3.97878	3.29815	2.11082	2.24274	2.37781	1.98676	2.90237	3.56671	5.82781	1.98676	1.72414	1.85185	1.06383	1.0582	2.66344	4.92718	4.46061	3.00315	1.09356	2.86269	2.03439	3.39888	4.08163	9.53421	9.32554
1	130179	IS	3.37349	3.61446	3.84615	5.06024	2.40964	0.721154	0.966184	0.481928	0.731707	2.16867	0.480769	3.38164	2.41546	6.28019	1.68269	1.20192	0.731707	2.16346	0.240964	0.966184	0.721154	8.67518	2.68456	2.61569	1.54156	1.6756	1.47354	1.6075	1.67336	2.15343	5.75636	2.41287	1.40845	3.8874	1.88299	2.07775	1.51057	4.6371	3.72608	1.5121	1.20968	1.71891	0.506586	2.52525	0.805639	5.23666	5.35895
2	130180	IS	9.76139	11.1714	3.79198	8.47826	5.6338	5.73593	6.31808	4.10811	5.62162	5.73593	1.83983	2.27027	2.91577	5.62162	1.95228	2.28758	1.0846	3.25027	0.866739	3.78378	2.27273	7.75087	3.93103	2.90456	1.03591	1.10345	1.79558	1.10497	2.13941	1.24481	5.05891	2.56944	2.00692	2.48963	0.972898	2.34969	4.36477	8.06011	8.35769	2.61005	2.73438	2.32286	1.44475	3.02557	2.10773	9.58984	9.48562
2	130181	IS	12.0755	14.9338	7.4542	17.6211	6.87697	9.68553	6.98553	4.65995	3.96975	8.08591	3.71069	3.71069	4.4626	6.55325	3.83889	3.0303	2.83375	3.97979	1.63831	6.29327	4.15356	8.04174	5.22113	3.57143	1.59509	2.39117	2.5138	2.457	3.31085	4.04908	6.76507	4.68269	2.09489	3.74923	2.54817	5.58282	3.68186	5.92659	5.28106	3.18768	3.40136	2.58714	1.57537	3.93912	3.27898	10.3078	10.2316
2	130185	IS	8.05664	9.2511	5.67237	8.30078	3.3807	3.47019	2.54279	2.20264	3.18004	5.22206	1.36986	1.71065	1.66016	5.62072	1.75953	2.45218	1.76384	4.12371	0.929095	2.15898	2.49389	8.96247	8.19744	4.24216	1.49714	1.23239	1.27922	1.45374	2.46587	3.30251	6.28041	3.84106	2.03901	2.70151	1.77936	2.25464	3.25852	5.96841	4.60286	2.50956	2.08333	2.58204	1.529	2.84337	2.38095	6.27288	5.47762
1	130189	IS	5.50725	5.21739	2.33918	3.77907	2.62391	3.19767	1.73913	0.874636	4.92754	4.63768	0.869565	1.73913	3.207	4.94186	2.03488	2.02899	2.03488	2.02899	0.290698	5.53936	0.57971	8.85984	1.37681	1.52838	0.578871	1.66425	2.31548	1.66425	1.80897	4.13343	5.87382	4.79651	1.81686	3.83502	1.60233	2.25127	2.12235	6.375	3.5	2.25282	1.87735	1.12641	1.1236	2.38095	1.50188	4.8811	4.28212
1	130191	IS	7.30223	7.92683	3.63636	8.28283	3.46232	2.22672	2.02429	3.02419	3.44828	3.62903	2.41935	3.0303	3.02419	4.6371	2.22672	2.62097	1.21457	3.83838	0.40404	4.8583	3.83065	8.66511	4.88019	3.53801	1.5771	1.07998	1.37588	0.788551	2.39276	2.48175	6.03221	2.81113	1.28542	2.5716	1.49472	2.22352	1.83028	4.91667	4.91667	2.57903	1.91827	1.91987	1.25	4.34057	2.67112	7.20268	7.96312
2	130192	IS	4.98125	6.90948	4.69003	6.49839	1.93757	2.69251	3.16015	1.50457	3.00429	3.96358	1.98818	1.66042	2.51741	5.08838	1.87366	2.84487	1.12782	3.00107	1.29032	3.32975	2.62735	7.14624	4.2513	2.98013	2.02639	0.897073	1.46157	1.08337	1.88413	1.41844	5.34532	2.51304	1.1369	2.02735	1.46919	2.40907	2.05887	4.50588	3.77703	1.64584	1.49413	2.06422	1.20427	2.24393	1.75412	6.50084	7.08276
2	130194	IS	4.92888	6.51671	3.80669	5.85511	3.5501	2.81457	2.87603	2.68479	3.73925	5.01982	2.54798	2.18182	2.7787	5.2562	1.88367	2.91294	1.29267	2.97915	1.5873	3.14257	2.115	6.79141	2.37685	2.86108	0.860289	0.997592	1.41233	0.998623	1.99587	1.54905	4.39142	2.45166	1.69257	2.34807	1.42262	2.27979	3.23559	5.68412	5.7659	3.52703	3.06491	3.15668	2.54482	3.63084	2.97731	6.37312	7.29197
2	130198	IS	4.87593	5.43951	1.79118	4.1521	1.44105	2.09607	1.57411	1.87609	2.61552	3.70048	2.05061	1.61572	2.30736	4.78677	1.57274	1.52972	1.3543	2.26876	0.783972	2.1777	1.87527	7.70453	3.09033	2.49406	1.10847	0.870598	1.50376	0.990884	1.70162	1.38504	4.84704	2.30708	1.8673	2.06431	1.19808	2.2293	1.89254	4.18672	3.67576	1.90827	2.05589	1.96236	1.12342	1.79804	1.8768	5.34854	6.19255
2	130205	IS	5.27767	7.59245	3.67154	5.79196	2.76352	2.87741	3.47826	3.19527	4.01417	4.2126	2.1645	2.32283	1.81245	4.64201	1.61481	2.24763	1.54333	2.87402	1.57542	3.66575	2.838	13.8001	3.9628	4.08081	1.13086	1.94018	2.79013	1.979	3.39257	2.06061	8.5529	5.11779	2.1121	4.0568	2.72801	4.3707	3.66315	8.50142	7.17859	3.33874	2.99215	2.66793	1.81473	3.37261	3.77588	11.2466	11.7
2	130209	IS	4.5675	5.53535	2.79919	5.37374	1.94568	2.87799	1.98461	2.1501	2.75415	3.63196	1.37429	1.2945	1.05093	3.79798	1.53722	2.60268	0.936101	2.39448	1.2945	2.18447	2.10441	7.02853	3.96384	2.50261	1.91105	1.04348	1.39034	1.42411	2.25851	1.42658	4.15358	2.92989	1.98676	1.98814	1.8252	2.51134	1.96371	5.04988	3.91986	1.60448	1.4332	1.63281	1.20812	2.67879	1.96787	5.98929	6.58339
2	130215	IS	3.94774	6.81431	3.56633	4.55711	2.36333	2.73349	2.08214	2.59481	3.43555	3.9818	1.30719	1.81922	2.38772	5.48295	2.1875	2.13432	1.65289	3.69949	1.70794	3.18453	2.56118	7.35672	3.22397	2.11007	1.42531	0.798176	1.73888	1.5959	1.90938	1.31204	5.26316	3.20733	1.17109	2.14654	0.831661	2.57143	0.288184	3.7464	4.92754	2.30548	2.32558	0.57971	0.576369	2.31214	1.7341	5.76369	6.66667
1	130218	IS	2.80899	3.92157	3.38028	4.21348	2.24719	1.12045	1.40845	1.12994	3.08123	5.04202	1.68067	1.1236	1.68067	4.20168	2.52101	2.80112	0	0.28169	1.12045	3.38028	1.96078	6.94067	3.02678	3.14319	1.58976	1.12447	1.04692	0.814269	1.62665	1.70411	4.5384	3.14685	1.16324	2.63873	0.855698	2.09627	1.222	2.64766	2.95015	1.93878	1.12016	0.512295	0.919305	1.32383	1.32518	3.56415	6.02041
2	130219	IS	9.86602	9.86001	5.55895	8.03898	4.86914	4.50122	4.92701	3.83912	4.07295	6.0219	3.34347	2.24924	2.79635	6.82095	2.25061	4.13625	2.263	5.61661	2.31566	6.09013	4.56482	6.87947	4.9754	3.3954	1.47541	1.20219	1.91466	2.13231	2.18579	1.69492	5.70801	3.6793	1.53762	3.23111	0.937672	3.5107	3.94119	7.12009	5.15542	2.90777	3.08417	2.45016	1.36467	3.43048	4.10272	10.1154	8.47148
2	130220	IS	5.14316	6.41229	3.50691	4.2066	2.82817	2.71132	2.60361	1.91591	4.50928	4.83015	2.38854	2.59809	2.06677	5.57917	2.28359	2.97714	1.22536	3.23779	1.59574	3.12997	2.3367	9.37642	4.07793	4.2196	1.35931	1.49524	2.62919	1.26984	2.76143	1.94746	5.32544	2.91174	1.32179	2.31293	1.59744	2.6867	2.73854	5.72237	4.97718	2.6939	2.02482	2.04615	1.52373	2.65679	2.24059	5.82862	6.7293
2	130225	IS	4.55696	6.22785	2.18053	5.16194	2.58752	2.38337	1.72326	1.57281	3.1329	3.53893	1.82463	2.89047	2.63025	6.36685	2.93225	2.18274	1.56962	4.3257	1.46539	2.58752	2.28079	6.90202	4.19968	2.73918	1.50555	1.34921	1.50376	1.26582	1.62184	1.06888	5.05171	3.09647	1.63217	2.77447	2.27001	2.86282	2.24017	5.39906	5.99427	2.55275	2.24192	2.77124	2.11102	2.89515	2.24309	8.83198	10.0706
2	130228	IS	6.32517	7.89122	3.9356	6.5625	2.90698	3.12361	2.76786	2.1515	3.47749	4.77892	2.00624	2.62923	2.45098	5.20926	2.49666	2.46195	1.61798	2.9884	1.51921	3.79803	2.54011	8.13573	6.56072	3.67197	1.3024	1.1396	1.54976	1.5059	2.6048	1.83374	6.27049	4.5677	1.9656	3.30073	1.76085	3.75357	3.13405	5.4902	4.58262	2.79244	2.23626	2.52603	1.84049	3.03495	3.03082	8.03069	8.17685
2	130230	IS	6.85817	6.89408	3.4867	6.46552	3.0314	3.31412	3.3046	2.58621	4.30571	4.51613	2.7957	2.51256	3.33333	4.84566	2.0796	3.38495	1.40237	3.99856	1.54454	3.23392	2.37154	7.87448	3.49112	3.08422	1.18273	0.830861	1.41928	1.47842	2.66115	1.53846	5.69395	2.4911	1.96546	1.84414	1.60906	2.0178	1.49472	4.44189	2.85416	1.69244	1.52896	1.46704	1.02446	2.19688	1.96879	5.36126	6.33536
2	130234	IS	6.19772	6.23574	3.74618	5.3313	2.51142	2.96691	2.77989	2.62957	4.21572	4.78542	1.63312	2.24249	2.31763	4.14134	3.07868	2.90076	2.4	3.54421	1.18185	3.61905	2.92553	10.8057	3.9268	2.97937	0.609292	1.03014	1.90621	1.21998	1.37195	1.48628	4.62715	2.40642	0.918836	1.83486	0.996932	2.13985	2.48614	4.72949	3.65395	2.21864	2.36517	2.51301	1.66697	3.03302	2.11583	5.64719	5.97337
1	130235	IS	3.98671	4.4702	2.49169	4.48505	2.99501	1.3245	2.31788	1.83028	2.31788	1.98676	1.3289	1.81818	1.65563	3.80795	1.15702	2.48756	1.4975	1.82119	0.995025	2.50836	1.15894	6.45995	2.70619	3.11284	0.515464	1.28866	1.68394	1.15979	1.93299	1.03226	6.72704	3.49288	1.67526	2.06452	1.16279	1.03093	2.75974	6.06717	4.48891	1.67749	0.97561	1.24797	1.08284	2.54467	1.46262	6.38528	6.57966
2	130237	IS	4.16298	4.96894	2.84698	4.32457	2.00089	1.99645	2.48668	1.59929	3.59202	4.16667	1.55211	2.2242	2.48337	4.4287	2.12766	2.40214	1.33869	2.66193	0.798226	2.04263	2.08241	9.9061	4.02057	3.17906	0.889097	0.981767	1.63628	1.9617	1.91678	1.49603	5.39147	2.58095	1.68935	1.83185	1.27238	2.9661	2.62087	5.39439	6.20307	2.47476	1.58471	1.97939	1.67917	2.33393	2.05647	6.70473	7.14636
1	130240	IS	2.11726	1.30506	0.652528	1.80328	0.981997	0.980392	1.14379	0.650406	1.2987	0.974026	0.649351	0.811688	0.649351	2.27273	1.94805	1.94805	0.813008	0.814332	0.326264	1.13636	0.97561	4.18535	1.9432	2.01643	1.56951	0.523169	0.223881	0.672646	2.01493	1.26866	5.1531	2.54301	1.19492	2.68657	1.19492	1.72027	1.09599	3.77501	2.68228	1.58491	1.0586	0.71888	0.415408	2.23231	0.867924	5.4003	5.08732
1	130242	IS	5.71924	5.89255	2.43056	6.9808	1.55979	3.125	3.4662	1.5625	4.85269	2.96684	0.868056	1.73913	0.866551	4.69565	1.90972	3.125	0.34904	3.65217	1.04348	2.61324	0.521739	7.37444	2.5413	2.85896	0.635324	1.33588	0.763359	1.1465	1.08074	2.66836	4.71038	3.37365	1.65289	1.27146	1.78799	2.67346	2.04918	4.05167	3.45636	1.93095	1.58451	0.763359	1.23023	1.99297	1.99297	5.79965	5.82353
2	130245	IS	5.89067	5.7656	3.82979	5.48463	2.64775	2.9689	3.3538	2.59679	3.29257	4.80679	2.11765	2.31132	2.7307	5.13424	1.64939	1.98488	1.23164	3.07183	1.27358	3.7317	2.54597	6.31524	3.38718	2.76474	1.45833	0.833333	1.71875	0.833333	1.9833	1.45757	6.59686	4.79917	1.57646	2.81543	1.41584	3.91645	3.0355	5.52472	3.91379	2.37624	2.23663	1.89404	0.911372	2.99908	2.47224	6.56085	7.35684
2	130246	IS	5.66968	6.39869	3.49363	4.9403	2.30833	3.08008	2.5894	1.9745	3.61693	4.14274	1.4356	1.76591	2.13377	4.43168	1.88834	2.30548	1.36082	2.78917	1.31417	3.25639	2.87474	8.49326	5.3404	3.46656	3.10078	1.22299	1.87602	1.42624	2.24033	2.68949	6.22696	3.07755	1.76374	3.7234	2.09188	3.27332	2.22319	5.35117	3.95234	2.17833	2.25619	1.80574	1.16195	2.56037	2.74909	7.02648	6.49161
2	130247	IS	5.66513	7.17583	2.98194	6.54285	2.77778	2.94613	2.61053	2.48317	5.25431	5.87248	1.97148	2.01596	2.68569	5.20134	2.267	3.70526	1.39064	4.20168	1.3451	4.36975	3.10403	11.0758	3.28453	2.88766	0.872324	0.950495	1.26833	0.910531	1.97863	1.78288	7.38681	4.32883	2.97501	3.49206	1.31684	3.77134	2.04654	4.83803	4.46003	2.23001	2.14888	1.99663	1.1362	2.86235	3.03669	9.27199	8.85255
1	130254	IS	4.95868	3.84615	2.77008	4.67033	1.93906	2.78552	1.38122	2.47253	1.10803	5.21978	2.20994	1.10497	1.37363	7.45856	1.37741	1.65289	2.47934	3.30579	0.54945	3.33333	2.1978	5.24649	3.91715	2.79657	1.03837	1.21622	1.89445	1.03557	1.25956	1.98109	3.87562	2.43682	1.39514	2.70149	1.03791	2.5722	1.40187	4.55874	3.45029	2.63004	1.75644	1.11699	0.584112	2.1028	2.04559	6.15475	6.21336
2	130255	IS	12.0194	11.91	7.83186	11.5776	5.84847	5.084	4.65426	3.13882	6.09003	7.0609	2.16814	2.42826	3.176	7.14916	3.66608	3.62191	1.50509	3.80531	1.76991	4.55954	3.57616	8.14409	4.41406	3.44288	1.72211	1.71674	2.23092	2.0695	2.49707	1.75713	6.62226	4.54012	1.80747	3.21191	1.45669	2.58519	3.61094	6.28853	4.92838	3.24565	3.14088	2.62143	1.37134	3.53068	3.71512	9.93225	9.29299
1	130258	IS	3.84615	5.76923	2.16867	4.81928	2.40964	0.722892	1.20192	0.483092	2.89157	3.85542	1.68269	1.20773	2.6506	4.32692	1.68269	2.89157	0.961538	2.16346	0	1.68675	1.45631	5.23906	1.88583	2.08758	0.609756	0.966921	0.813835	1.32316	1.8302	1.62684	4.9389	2.24719	0.965938	2.64228	1.42712	1.73204	0.948661	4.18527	3.23661	1.89838	0.727884	1.51007	1.11545	1.84564	1.06086	3.34821	6.23596
1	130260	IS	3.11615	4.93653	1.83876	3.68794	2.13068	1.84397	1.69731	1.41844	3.80818	4.51977	1.27119	1.83876	2.40113	7.19323	2.12465	3.38983	0.990099	1.9802	1.13154	3.10734	1.41243	6.27178	4.87805	3.13589	3.83275	0.696864	1.3986	0.348432	1.0453	0.348432	5.22648	4.52962	0.350877	1.3986	0.704225	1.0453	2.19978	5.41126	4.72754	2.7066	2.12843	2.71346	1.33719	1.73599	2.49097	6.49819	6.77782
1	130262	IS	3.43348	5.12821	1.92719	4.30108	1.50215	1.28755	2.35043	0.213675	4.05983	4.48718	1.7094	1.92308	2.36051	3.84615	1.28755	2.77778	0.214133	0.856531	0.642398	2.5641	2.36559	7.16889	3.47756	2.46864	1.53597	0.567261	1.49858	1.05178	1.37708	2.59004	5.10742	3.48602	1.33549	1.86159	1.38043	2.75527	9.09091	9.09091	9.09091	9.09091	0	0	9.09091	0	9.09091	0	0
2	130263	IS	4.41084	5.51702	3.03126	5.4396	1.86709	2.87611	1.64141	1.86179	4.37382	4.534	1.66824	1.41732	1.76434	4.50394	1.8262	1.95399	1.95893	3.28283	0.945775	3.27972	2.07743	6.92109	4.2677	3.13409	1.5832	1.2601	1.45631	1.38889	1.45302	1.55189	5.08914	3.23834	1.36187	2.19922	1.36808	2.52346	2.01362	4.8593	3.8272	1.78209	1.81712	1.19186	1.11627	2.04882	1.72789	6.54477	6.83239
2	130270	IS	4.47455	4.80098	2.50926	4.27984	1.60362	2.01149	1.85185	1.23355	3.20197	3.32649	1.55802	1.64204	2.29508	4.42804	2.13027	2.54203	1.48087	2.13465	1.19145	3.15703	2.0936	8.81356	3.48343	4.06091	1.22673	0.930626	1.60813	1.73508	2.32558	1.94503	5.68519	3.82328	1.40246	2.58804	1.74989	2.76008	2.24512	5.11688	4.44608	2.04044	2.06224	2.09829	1.25069	2.42915	2.39146	7.72066	7.85688
2	130276	IS	8.69565	8.94677	4.74845	7.53114	3.39175	3.55932	2.88136	2.25989	5.07328	4.96334	2.71493	3.3371	3.7246	6.60644	3.11262	2.83768	1.19183	3.33899	1.18577	3.7415	3.27684	7.40957	3.25771	3.48837	1.33799	1.27981	1.80128	1.92196	2.67131	3.14136	8.52306	5.31853	3.38785	4.49242	3.06243	3.79895	3.57382	7.01833	5.54686	3.10545	2.35584	2.49046	1.5646	3.29375	3.82636	10.5405	11.4721
2	130277	IS	5.92384	7.58361	3.58999	5.56866	2.63778	2.81955	2.02353	1.88768	3.71066	4.1334	1.54857	1.8797	2.02163	5.01876	2.49294	2.49529	1.2688	3.15294	1.12835	3.20603	2.44361	6.55022	3.68463	2.18254	1.26883	1.31004	1.66403	0.952381	2.25832	1.78571	6.48885	2.4711	1.83048	5.44515	4.08982	4.20802	4.3771	14.0637	11.9671	3.0637	2.30294	1.95122	1.00972	2.91971	1.64455	5.89556	5.92204
2	130281	IS	4.31638	5.71629	2.87787	5.7423	2.54673	2.52513	2.66667	1.822	4.40457	4.8951	2.65796	2.07556	2.70712	5.10609	1.93654	2.03699	1.19634	1.75275	0.863477	2.47721	2.35926	8.18369	4.08103	2.5309	1.44033	1.02881	1.90952	0.88054	1.70488	1.79096	4.45165	2.50737	1.23711	2.50368	1.09695	1.76939	2.1428	4.81854	3.94131	2.00434	1.67578	1.44335	1.24946	2.32053	1.6671	5.43497	5.9913
1	130282	IS	5.18672	7.29167	4.158	3.75783	1.4553	2.09644	2.70833	2.29645	3.1185	4.3659	1.6632	1.65975	2.6971	4.39331	3.5343	2.9106	0.4158	3.95833	1.875	2.93501	1.4553	4.87166	2.30487	2.50915	1.10005	1.04603	1.88285	1.15304	1.82863	1.82863	5.13089	3.50602	1.78291	2.2466	1.31027	2.5641	4.44444	6.66667	6.66667	1.11111	2.22222	3.33333	2.22222	5.55556	1.11111	4.44444	2.22222
1	130287	IS	7.54258	9.95146	5.86797	11.7359	4.37956	4.87805	6.56934	3.89294	6.06796	5.58252	2.42718	3.89294	3.64078	9.7561	3.64078	4.61165	1.45985	3.64078	3.42298	4.86618	1.21359	6.58076	3.25838	2.15893	1.28795	1.10142	1.28558	1.47194	2.15993	1.92749	8.04598	4.45977	1.51585	3.30427	1.4266	3.07904	2.47934	4.71854	4.54545	1.73697	2.72953	2.40066	1.23967	2.89975	2.2351	7.2908	6.75563
1	130288	IS	5.02693	4.12926	2.68817	3.63636	1.9678	0.897666	1.9678	1.43885	1.43885	3.04114	0.358423	1.25448	2.15054	2.32558	1.07335	1.43627	0.536673	1.6158	1.61002	1.26582	1.97842	6.52368	3.20427	3.34523	1.02359	0.75522	1.2	0.84482	1.69265	0.666963	4.01965	1.6934	0.978213	2.27171	1.33809	1.82709	1.22265	3.92535	2.83323	1.60772	1.60875	1.03359	0.965873	1.92926	1.4157	5.03226	5.87855
2	130290	IS	4.26294	6.67535	2.51634	5.50309	2.02086	2.34528	2.31195	1.95567	3.22161	4.39167	2.05212	1.88679	1.6276	3.7822	1.88679	2.51552	1.37255	2.67624	1.17455	3.09144	2.21282	12.9021	5.19435	2.99612	1.79894	1.26984	1.30696	0.848056	1.12994	2.32804	5.62434	3.51562	1.45133	2.19702	1.24113	2.65393	2.03926	5.23831	4.0835	1.79577	1.89024	1.45082	1.15836	2.48476	2.10206	6.64634	7.35249
2	130292	IS	6.61193	8.25767	3.4617	6.06849	3.46921	3.62694	3.54825	2.76817	4.80312	5.79585	2.42424	3.06828	2.41901	5.26543	2.1148	3.34492	1.64931	3.86117	1.94721	5.28825	3.54978	12.1061	5.09969	6.83564	2.14724	1.45761	2.34435	1.4954	2.64469	1.4954	7.35181	4.31932	1.88317	3.5728	1.9714	2.99424	3.34366	6.61224	6.18776	2.83665	2.17143	2.19062	1.28959	3.3317	3.06839	8.51168	8.66645
2	130293	IS	2.59837	2.93462	1.8622	2.94227	1.07927	1.56018	0.744048	1.37751	2.86139	2.48701	1.37393	1.41054	1.67162	3.2294	1.44874	1.82631	0.671893	2.49071	1.22722	2.34201	2.34375	5.89255	2.76434	2.03941	1.17444	1.83201	1.27762	1.24309	2.14236	1.86529	6.23701	3.4087	1.875	2.59516	1.42658	2.3562	2.9435	6.38163	4.65558	1.75856	1.56894	1.42789	1.26783	2.53646	1.95083	5.92898	5.9825
1	130297	IS	6.0241	5.33563	3.94511	5.84192	2.74443	2.76817	3.94511	2.06186	2.23752	2.75387	2.22985	2.57732	1.02916	3.09278	1.71821	1.54905	3.09811	2.4055	0.172117	2.75387	2.05832	9.48469	6.07303	2.97952	1.04322	1.75177	1.82292	1.8622	1.89873	1.67535	5.74413	3.43156	1.19537	3.01564	1.3806	2.60805	3.31529	5.62712	4.34193	1.28814	2.23881	1.08844	1.01695	2.16949	1.21869	5.57444	6.03799
2	130298	IS	5.46169	6.72699	3.5503	6.02837	2.91339	3.42925	2.79968	2.00866	3.10657	3.57283	2.3978	1.6129	2.4735	5.06478	2.35664	2.48032	1.3028	2.83242	1.29768	3.42385	2.51572	11.8881	3.36203	2.79032	0.941465	1.26945	1.19097	0.573301	1.43208	1.72061	6.44096	3.20066	1.27677	2.01067	1.60692	1.84957	2.41035	4.82708	3.97878	2.89621	1.90097	1.94518	1.35354	3.31858	2.52138	7.77729	6.92251
2	130301	IS	4.03175	4.66667	2.29519	4.49188	2.23499	2.47855	1.94515	1.8101	2.57634	3.05052	1.33588	1.42903	1.7477	4.04073	1.55704	1.71865	1.30698	2.19885	0.60375	2.19885	2.3507	6.9872	4.07459	2.96756	0.89748	0.966851	1.44928	1.34762	1.86271	1.72592	5.96808	3.7474	1.66609	2.42298	2.0202	3.07533	1.59686	3.77062	4.11156	1.7273	1.98085	2.05155	1.02174	1.86327	1.74426	6.20165	7.57516
2	130302	IS	3.95331	5.46139	2.90456	7.66327	2.64051	2.49245	1.54659	1.9238	3.08387	3.87509	1.69492	1.65663	1.91874	3.87655	1.57954	2.34405	1.69683	2.11082	1.09393	3.0497	1.54484	5.06233	2.83019	2.63952	1.24669	0.829563	1.35747	0.980762	1.35747	2.00227	5.58087	2.7683	1.70519	2.91446	1.44158	2.72624	1.79141	4.42478	4.29764	2.13707	1.66994	1.55172	1.03118	2.11354	1.94103	6.17618	5.9867
1	130304	IS	3.41556	4.00763	3.60531	5.91603	1.90114	1.71429	2.65655	1.3308	1.89753	6.84411	2.09125	2.47619	1.70455	1.70455	2.84091	1.13852	1.70778	1.89394	0.948767	2.09125	2.08729	10.951	1.72911	3.17003	2.0202	0.57554	0.57554	1.15108	0.719425	1.43885	5.19481	2.59366	0.57971	4.02878	0.720461	3.30935	1.53257	4.29777	4.90798	1.30268	1.38355	1.61043	0.996169	2.99539	2.30238	7.13738	6.76923
2	130305	IS	10.2098	10.5518	5.29935	7.90434	3.87097	3.71417	4.11622	2.66774	5.3967	5.72119	1.77276	2.93999	3.26218	5.24617	2.25715	2.75081	1.89899	3.26877	1.45396	4.04531	3.10359	7.07071	3.56245	3.82032	2.14286	1.13255	1.67645	1.2987	1.84409	1.29925	7.13686	4.28571	1.97811	3.77834	1.43339	3.45263	3.21381	7.41734	5.39011	3.49598	2.97885	2.928	2.05602	3.11522	3.58845	8.87133	8.64105
1	130308	IS	5.50918	6.16667	3.51171	6.71141	4.16667	2.16667	3.66667	2.16306	4.32612	4.32612	2.99501	1.5	3.66667	5.50918	2	2.00334	1.00167	2.66667	1.66389	4	1.66945	6.4	2.64453	2.89409	1.41364	0.982801	1.35551	1.29231	2.457	0.921942	5.2858	3.0191	0.985222	2.02703	1.29231	2.64615	2.16099	5.20607	4.64614	1.24392	0.920412	2.05405	0.756757	2.00108	2.37838	5.14348	5.30303
2	130309	IS	5.34826	6.42354	3.207	7.30594	2.91181	2.94728	2.9485	2.11794	3.11203	4.64153	2.77893	1.70054	1.90871	5.52555	2.23973	2.53322	1.20833	2.33042	1.03907	3.24729	2.61519	6.36809	3.14685	2.83118	1.46546	1.46648	1.64451	1.46597	1.88416	1.57288	6.83731	4.83024	1.92712	2.45184	1.58674	3.01015	2.42146	5.31719	4.52454	1.96078	2.04238	1.84473	1.33354	2.27412	2.76031	7.94357	8.12808
1	130310	IS	5	6.09952	2.08668	6.93548	2.24359	1.94489	1.92308	2.08668	3.84	4.96	1.13452	1.28205	0.96	4.64	2.08668	2.73752	1.28617	1.28411	0.644122	4.51613	1.60256	7.61278	3.27409	3.08989	0.841908	1.1257	2.52809	1.12254	2.35183	1.68382	4.49438	3.19849	1.03383	2.43674	1.49813	2.2493	1.67241	4.76893	3.74016	1.32743	1.52559	1.08696	1.08481	2.55654	1.67818	5.96353	5.87074
2	130313	IS	5.01916	6.58247	3.2147	5.28533	2.11295	2.68611	3.21839	3.02334	4.51761	5.43229	2.60237	2.86917	2.90631	4.89671	2.37275	2.83851	1.76448	2.72239	1.30168	3.4496	2.72553	6.81016	3.1338	2.04297	1.40795	0.775194	1.19718	1.37276	1.58395	1.51302	4.90473	2.64737	1.27119	2.04369	1.56139	1.90948	1.29518	3.04538	3.28858	1.65563	1.05549	1.57218	0.949797	2.07957	1.47679	4.91704	6.03266
2	130314	IS	10.0272	11.1232	5.03007	8.34697	4.21687	4.09389	3.27332	2.24166	4.90731	6.91721	2.3446	2.6703	3.10966	6.65213	4.0305	4.69432	2.29133	3.93873	1.52589	3.00875	2.23555	11.0594	4.92468	3.65641	1.68311	1.04227	1.3905	1.04408	2.20162	2.08575	7.43322	3.93975	2.90529	4.53225	2.26744	3.36232	2.74236	6.16422	5.1776	2.71765	2.73494	2.40222	1.69696	3.4221	2.68448	8.64852	8.88245
2	130316	IS	5.86854	6.91739	3.53654	6.69808	3.19865	3.0914	2.72269	1.6835	4.30686	4.73313	2.38255	1.88489	1.74497	4.69641	1.57665	2.15633	1.51873	2.62361	1.34409	2.68908	1.9812	7.57576	3.21483	3.25388	1.32325	1.36054	1.89251	0.945537	1.66352	1.5885	4.86322	3.10959	1.21488	3.02686	1.21581	2.61959	2.20061	4.91677	3.89444	2.16223	1.45892	1.52584	0.985411	2.30592	2.37973	6.54122	7.21887
2	130320	IS	5.67742	6.18557	3.01594	6.09071	3.31325	1.97764	2.87924	2.27957	3.47341	3.861	1.76193	1.8049	3.13305	5.2926	2.10662	3.01205	1.46111	2.19261	0.818613	3.30472	2.01544	7.68353	3.79651	2.46773	1.63685	0.949127	2.08729	1.28934	1.25285	1.13938	5.48571	2.74704	2.13496	2.1309	1.0325	2.24762	2.96496	4.59459	4.58221	1.07817	1.88679	1.62602	0.539084	2.69542	2.15633	7.00809	5.7377
2	130322	IS	3.92076	5.1134	2.43701	4.22535	1.89926	2.55565	2.18557	2.19008	3.63036	3.70675	1.4427	2.10483	2.34664	4.53421	2.01979	1.81668	1.23967	2.96785	0.826788	2.81224	2.55459	9.48905	3.27273	1.45786	0.864816	0.955414	1.27447	0.865209	1.0924	1.04641	5.91201	3.05936	1.41682	1.68565	1.14416	2.46238	1.51569	4.58554	3.34979	1.78036	1.90846	1.58954	0.846262	2.06458	2.26108	5.68001	5.97518
2	130325	IS	5.27677	7.07645	2.79938	5.23859	2.90456	2.4819	2.58131	2.37481	3.81443	4.79629	1.95977	2.01342	2.83505	4.95612	1.39391	2.01968	1.09034	2.48576	1.13754	3.71709	2.99432	7.27794	3.37529	2.63007	0.915856	1.54551	2.46136	1.25786	2.06068	2.51716	6.08147	3.50575	1.14943	2.6361	1.32412	1.83592	2.30867	4.7671	4.21741	2.45455	1.87511	1.82149	0.764888	2.42215	2.69581	7.73994	7.67968
1	130329	IS	5.21739	7.4928	2.61628	3.207	2.31214	2.02312	1.15607	1.16279	1.44092	2.59366	0.867052	1.15274	1.7341	2.89017	0	0.576369	1.15607	0.872093	1.45349	2.60116	0.576369	4.0674	2.66512	1.2761	0.173913	0.75406	1.10209	1.50637	0.930233	1.91194	5.37069	4.13512	0.87007	2.95824	0.698893	1.62885	3.02352	5.13966	4.36242	1.67785	2.57271	1.67598	1.00784	1.90157	1.34228	4.3673	3.3557
2	130330	IS	6.40714	7.9288	3.7247	4.05515	2.59319	2.59109	1.70732	1.78282	3.15279	4.2811	1.69766	1.29555	1.45749	3.07195	1.69903	2.75081	0.651997	3.00569	1.45867	4.93927	3.07443	5.45603	3.79645	5.50607	1.94018	1.53473	1.46223	1.53597	1.77706	1.69628	6.26526	4.62662	2.02265	2.84091	2.36349	3.31984	2.58754	3.61296	4.03288	2.15571	2.17459	2.0202	1.54967	3.04537	3.35092	7.69111	7.01481
1	130338	IS	3.63636	5.92255	0.688073	5.9633	2.27273	2.04545	2.49433	2.73349	3.85488	3.40909	1.13895	1.82232	0.90703	4.53515	0	1.81818	0.456621	0.453515	0.684932	1.36364	0.454545	6.97468	2.88248	1.68514	0.933333	0.575986	1.46536	0.975177	1.3292	1.55211	3.37178	1.55556	0.576497	1.55348	0.934164	1.32979	1.38889	2.63889	3.89159	1.73853	0.626741	1.04457	0.347947	1.45833	0.902778	3.69081	5.21921
2	130345	IS	4.42774	5.33556	2.8104	3.87985	2.55337	2.04678	2.51046	2.22502	4.04673	4.41483	1.54747	2.16938	2.16667	4.50563	1.79391	2.84162	1.33556	2.34408	1.70976	2.76035	2.12766	5.83554	2.95806	2.68841	1.36684	0.793651	1.89762	1.32159	1.40969	1.49912	5.4722	2.7075	1.41781	1.71958	1.28946	2.39044	2.06585	4.87994	3.75872	1.45825	1.66818	1.34767	0.916721	2.21102	2.13454	6.01086	7.41701
2	130346	IS	4.57948	5.36028	2.81938	6.13416	2.02554	2.28773	1.76367	1.49648	3.82754	4.0404	0.969163	2.15764	1.84778	3.95952	1.49912	2.42184	1.015	1.84941	1.01099	2.81442	1.93747	6.05214	3.25581	3.15545	1.39276	1.30172	1.11472	1.44186	1.43852	1.57919	4.38024	2.7027	1.63246	2.32558	1.54134	2.27695	1.94289	4.46573	3.84219	1.79412	1.72465	1.8617	1.0156	2.04833	1.87178	5.51135	6.8165
1	130349	IS	4.9195	6.25	2.68817	5.84532	2.05909	2.05541	1.34529	1.07527	2.67857	3.83929	1.25336	0.981267	2.14286	5.09383	2.5	2.14861	1.25224	2.68577	0.804289	2.58929	2.14286	4.97925	4.09836	2.86885	1.22951	2.04918	1.22951	2.86885	1.65289	2.86885	6.55738	3.27869	2.45902	2.05761	2.05761	2.06612
1	150008	IS	4.7619	5.71429	1.42857	5.76923	1.66667	0.478469	2.3753	0.714286	3.80048	3.08789	1.90931	0.477327	2.38095	2.85036	1.18765	3.34928	0.475059	2.14286	0.717703	2.13777	2.39808	8.63341	5.00647	7.17373	1.51123	0.864678	1.89901	1.76953	1.94049	2.89167	8.12797	4.9719	2.28942	4.52977	0.996102	3.53906
2	150009	IS	6.39795	5.623	3.47267	4.22806	2.30769	1.9821	1.79372	1.1509	3.50765	3.31421	0.892288	1.78914	2.03952	4.27842	3.06318	2.87908	1.47247	3.14103	0.893997	2.56082	2.49361	6.00833	2.60818	2.67062	0.948429	1.30486	0.8881	1.5412	1.71699	1.00711	4.93754	3.39286	1.07207	1.60523	0.954085	2.85036	2.47207	5.44355	4.5754	3.15076	2.54486	2.40765	1.46493	3.18681	2.41803	6.29921	7.38156
2	150020	IS	5.63327	6.90827	3.79939	7.02682	2.30973	2.83983	2.99129	1.89036	3.85488	5.46757	2.33698	2.49811	2.63952	5.4717	1.77292	2.54077	1.47727	3.85925	1.36209	2.91225	2.2239	7.58294	3.43705	2.82404	1.19522	1.48228	1.01339	1.19435	2.20695	2.31465	6.69578	3.23636	1.48658	2.94011	1.41715	2.39478	2.29595	6.05333	4.67821	2.15746	2.11152	1.82348	1.3128	2.68049	2.89727	8.05412	7.74693
2	150021	IS	5.96628	6.36088	3.30435	5.20382	2.43372	1.68758	2.26185	1.42857	3.15471	3.54825	1.51515	1.16782	2.46753	4.19369	1.77259	1.95312	1.12896	3.33622	1.51646	2.77898	1.16681	6.45724	4.17573	2.47826	2.17297	1.13043	1.86875	1.43478	1.78106	1.56726	7.28621	3.45129	1.74216	2.96684	1.53039	2.87707	1.86572	4.26044	3.6073	2.11954	1.71388	1.58933	1.17431	2.6066	2.05295	6.40227	6.97971
1	150033	IS	6.97168	7.45614	2.20264	4.3573	3.7037	4.60526	3.26797	1.96078	4.13943	5.44662	2.40175	2.17865	1.31291	1.96078	2.62582	1.53509	0.436681	2.17865	0.657895	2.42826	1.31004	14.4928	6.76328	2.91262	2.41546	0.966184	3.8835	2.41546	5.82524	3.38164	6.28019	9.70874	1.44928	5.7971	1.44928	3.86473
1	210001	IS	5.28455	7.28745	2.63158	8.53659	2.42915	1.81818	2.0202	3.83065	6.06061	6.25	2.41935	2.22222	2.62097	6.46465	1.20968	2.41935	0.403226	5.28455	1.81818	3.23232	2.42424	7.79915	2.77629	3.57143	1.43847	1.49493	1.6551	1.22732	2.23881	1.38593	6.5565	2.40128	1.81721	1.33333	0.641026	1.76094	1.4245	5.27817	5.84046	2.28571	1.72911	2.28898	1.56695	3.84615	2.1398	8.40456	9.02579
2	210002	IS	3.98478	5.57421	2.19682	4.09763	1.81614	1.79292	1.63861	1.47982	3.62335	3.78076	2.37083	1.83527	1.85599	4.09213	0.939177	2.24517	1.1667	2.53477	0.940439	2.66756	2.2829	7.41815	3.765	2.33713	1.4265	2.00496	3.66081	1.46785	2.08764	1.86335	5.6592	3.50987	1.34855	2.7139	1.18651	2.46734	1.9491	4.39916	3.33954	1.62511	1.60089	1.47844	1.00509	1.78815	1.70271	5.2527	4.92599
2	210003	IS	8.98799	9.76281	6.51051	8.69715	4.10062	4.66552	3.85144	3.57511	5.28483	6.88828	3.08219	3.22249	3.29218	5.82391	2.60452	3.95733	1.3439	5.115	2.33516	4.19821	3.3939	9.32056	5.15494	4.43478	1.68116	1.8245	2.72069	1.76556	2.77697	2.02546	7.75486	3.83387	2.32153	3.83053	1.39901	3.66279	3.77358	6.87948	7.50293	4.32179	3.557	3.53878	2.38374	4.19544	3.87122	10.7227	10.2862
2	210005	IS	5.94196	7.61421	3.79103	6.97782	3.0037	2.21504	2.86242	1.89552	3.97229	4.60617	2.62552	2.48848	2.72015	5.5325	2.62673	2.68022	1.57189	2.86506	1.47806	4.12037	2.48848	8.25267	4.27263	3.35707	1.37475	0.965447	1.93384	1.98171	2.13415	2.84987	5.67195	3.11542	1.43443	2.34814	1.99386	3.42536	2.37734	5.43919	4.77395	2.17391	2.06081	2.01115	1.60338	2.33582	2.70042	8.10948	7.60759
2	210008	IS	4.92895	6.66075	3.02491	6.36121	1.73719	2.22025	2.93073	1.95382	4.30728	4.34783	1.81899	1.50709	2.04082	4.4405	1.42096	2.04444	1.42159	2.9791	1.11062	3.37328	1.8206	7.08469	3.33063	3.12754	1.1359	0.650142	1.17695	0.933442	1.70455	1.29817	5.26531	2.96989	1.55039	2.24215	1.26893	2.20228	2.10359	4.88582	3.99646	1.96425	1.68291	1.55807	1.25619	2.64044	2.38896	5.69048	6.43213
2	210011	IS	2.63702	3.26256	2.22798	3.46611	1.19481	1.45228	1.03681	1.45379	3.46074	4.08691	1.65546	1.29266	2.27625	3.62319	1.39679	1.19233	1.40041	2.07039	0.883117	1.9171	2.06932	8.11668	3.7224	4.03277	2.26986	1.19723	1.7024	2.0202	1.70025	1.13422	7.43541	4.16404	1.26582	3.21767	2.5413	2.6616	1.77415	4.28652	3.97239	1.95885	1.07329	1.58214	1.53608	2.41389	2.07101	6.57078	6.35863
2	210013	IS	4.00357	4.41308	2.34683	4.47307	1.97133	2.18208	1.97309	1.98782	3.71628	3.44828	1.6616	0.928903	2.05284	3.58929	1.58985	1.68308	1.34457	2.07848	0.697924	2.38181	1.8797	6.52469	4.06964	2.94118	1.85478	0.994575	1.62896	1.33454	2.12429	1.74208	6.14512	4.49285	2.29337	2.71739	1.68373	2.83575	0.931677	4.62963	4.02477	0.928793	3.7037	2.16049	1.85185	2.47678	5.24691	5.24691	4.98442
2	210014	IS	7.18802	8.44415	4.11096	7.09527	3.00802	2.83428	2.90387	2.3984	3.79115	4.25532	1.7994	1.69717	2.62633	5.45757	2.26064	2.7018	2.2	3.30882	1.0323	4.18744	3.73209	8.94231	3.84123	3.10897	1.41116	0.86594	1.37909	1.82517	2.1767	1.6	6.57005	3.79299	1.73522	3.30022	1.41798	3.17715	2.5979	5.14025	4.75828	2.22982	2.09577	1.99568	1.33299	2.4561	2.60284	8.22423	8.07746
2	210016	IS	6.13767	7.29308	3.47293	4.89796	2.17613	2.84456	2.54496	2.309	4.17515	4.67955	2.13922	1.59268	2.7806	4.34045	1.62547	2.75229	1.12207	2.78438	1.35731	2.14067	2.17317	7.99742	2.59865	2.76261	1.28452	1.44462	1.60514	1.02729	1.73299	1.73466	4.90798	2.80193	1.03359	2.54346	1.74137	2.0592	2.17319	5.12593	5.03885	2.65261	2.05464	1.57936	1.26582	2.5752	2.71262	7.99556	7.67947
2	210019	IS	7.04225	8.25384	4.40382	7.38283	3.20566	3.56255	3.69295	2.86188	4.47761	4.96483	1.86413	2.74086	2.77548	5.34383	2.57155	3.49418	1.91189	3.66209	1.49254	4.1684	3.147	8.97436	3.77151	2.70666	1.09609	1.20658	1.5379	1.46199	2.00877	1.79159	5.41728	3.59633	1.7254	2.93148	1.55325	2.89165	2.47435	4.96068	4.83895	2.33962	2.2343	2.13669	1.34421	2.37375	2.32734	7.12991	8.34851
2	210020	IS	7.27487	8.69052	4.3787	5.59716	3.0483	2.95741	3.65566	2.01501	3.23216	4.52222	2.00629	2.12348	2.55906	5.4746	3.02673	3.31492	1.85478	3.75049	1.30024	3.311	2.71654	9.1638	4.61656	3.84909	2.21459	1.29474	1.6381	1.59878	2.47808	1.94212	6.30011	4.12371	1.91205	2.90076	1.68971	3.0245	1.86794	4.81229	3.98551	1.75261	1.95879	1.67127	1.01405	2.48258	2.46699	6.6599	7.44186
2	210022	IS	6.13973	7.19323	3.39583	4.98233	2.65487	2.82386	2.29926	2.3396	3.99152	4.23579	2.0826	2.0826	2.92666	4.16373	2.18927	2.89753	1.24158	3.64344	1.06045	3.74691	2.82785	8.14551	3.07571	2.67928	1.14444	1.14489	1.49961	1.45842	2.28526	1.57978	7.15981	4.79968	2.17822	3.87505	2.46032	3.86893	2.32558	5.78128	4.65564	2.75995	1.96236	1.78629	1.42811	2.84246	2.45823	7.26221	6.58827
2	210024	IS	4.18426	5.3681	1.84971	3.56595	1.07692	2.14889	2.37639	1.53492	2.64368	3.10226	1.0333	1.14943	1.91571	5.09188	1.68647	1.76719	1.23219	2.57198	1.83979	2.29973	1.87811	5.36021	2.52029	1.83839	0.768902	1.32422	1.58052	1.62254	2.22317	1.36752	5.02362	3.13574	1.1578	1.67167	1.24517	3.42612	1.97782	4.64299	3.95564	1.62662	1.25856	1.62022	1.16537	1.86899	1.46093	5.82192	6.66728
2	210030	IS	11.4811	12.5215	3.74208	10.3448	5.41475	5.22989	3.2147	3.16638	6.13884	7.34788	1.8922	2.35497	2.97824	8.60092	4.52722	3.79092	1.90531	3.33717	1.43431	5.2359	4.30787	9.55529	5.15279	3.11938	1.43885	2.21292	1.91273	1.31579	2.33254	3.28947	7.73381	4.98199	3.42342	3.23547	1.62553	2.27409	3.9324	7.70107	5.5104	2.81027	2.21138	2.57413	1.41579	3.53593	3.10923	10.1513	9.99836
2	210033	IS	4.27177	6.14571	2.2449	5.42193	2.44998	2.1978	2.41013	2.19959	3.69919	4.22936	1.38268	1.4652	1.70871	4.03423	2.27642	2.03998	1.30719	3.10458	0.897593	3.06373	1.71149	7.67145	2.90248	1.74081	0.774293	1.23743	1.39265	1.2761	2.08817	1.08443	5.31008	2.48351	1.86119	2.01316	1.43969	2.91149	2.2008	4.72973	4.16734	2.12287	1.64119	1.77419	0.675241	2.59134	1.96331	6.17959	7.33753
2	210041	IS	9.1486	9.71489	4.70899	7.49601	3.86448	3.91742	3.33157	1.74511	3.95987	4.11609	1.05485	1.9556	2.16245	5.06864	2.16587	2.59534	1.16897	2.9661	1.21436	2.90851	3.38088	7.39532	3.8587	2.55296	1.19565	1.7925	1.84582	1.30293	2.49729	2.11726	6.47795	3.04183	1.79739	2.77023	0.871935	2.72035	2.68106	6.43305	5.64558	2.35151	2.5811	2.46417	1.3417	3.35196	2.93296	7.67219	8.03431
2	211026	Control	10.4497	12.0891	6.42668	8.97039	5.72755	5.38394	4.75348	3.11533	6.03657	5.86032	2.64375	3.26279	5.02203	8.3315	3.14978	4.24216	2.34617	4.32576	1.61112	4.87859	3.8326	9.25553	4.44947	3.9196	1.75747	1.95931	2.31214	2.36003	2.93675	2.88727	7.50252	4.49268	2.11694	4.00201	1.81956	2.81974	2.7455	5.67843	4.80354	2.91971	2.17459	2.21695	1.80977	4.13708	3.57216	8.85229	9.45263
2	211029	Control	7.24713	8.65034	3.86625	7.47517	4.8218	4.17537	4.75444	2.87507	4.9974	6.81936	2.87056	3.5975	2.60824	5.37018	2.65763	2.39958	1.62219	4.07524	1.82577	5.0183	3.54721	6.91769	2.4007	3.41058	1.04758	0.873744	1.3543	0.96238	1.44357	0.961538	3.98773	1.76056	1.00701	1.88514	1.49188	3.23851	2.46438	4.85924	4.81139	2.6564	2.20035	1.95094	1.25217	2.94968	2.00617	8.30923	7.99149
2	211043	Control	9.63303	11.4877	6.56682	10.3111	5.52359	4.26759	4.31034	3.44828	4.3628	8.02752	3.15548	3.66762	3.7844	5.73395	2.23496	3.67816	1.37773	6.03795	3.90356	7.96562	5.56193	8.91908	3.8961	4.54814	1.2404	2.00827	1.29794	1.35934	2.59587	2.06612	7.414	3.97155	1.12426	2.95508	2.13523	3.6116	6.38785	10.9357	10.4298	6.55409	5.08037	4.74547	3.69522	5.57151	5.96672	12.2525	11.1239
2	211054	Control	5.67311	7.41876	3.78928	4.54266	2.61217	2.42331	2.2427	2.52153	4.1411	3.88974	1.47239	1.80871	2.23583	5.24218	1.77805	2.55463	1.3526	3.29332	1.22888	4.24615	2.2985	9.09675	4.3744	2.80013	1.73466	1.47625	1.51028	1.76678	2.21438	2.28296	5.81994	3.34836	1.64145	2.41313	1.90692	3.357	2.7504	5.22936	5.25109	2.91151	2.22886	2.13891	1.76525	3.69775	2.68226	7.68878	11.175
2	211056	Control	5.45718	6.81752	3.46434	6.10998	2.29785	2.49927	2.55591	2.23707	3.50826	4.17755	1.80023	1.71312	2.00523	3.68864	1.85776	2.67753	1.19603	2.76323	0.992411	2.44755	2.26612	6.96751	3.64489	2.27766	0.866426	0.975081	1.11913	1.01083	1.84116	1.15482	5.75878	2.97209	1.48712	2.71248	1.56137	2.60304	3.53357	6.1987	6.07219	3.59112	3.17191	2.83487	2.3651	3.95464	3.55323	8.79354	8.12039
2	211060	Control	4.32836	5.40238	2.32123	4.38038	1.91083	2.24383	1.86567	1.60508	4.03135	4.65896	1.30695	2.20149	2.04918	5.18463	2.42537	3.06313	1.42003	2.68958	0.820589	3.85479	2.20231	6.77679	2.53593	3.00211	1.35078	1.14068	1.77665	1.60541	2.11327	1.1003	6.0195	3.25995	1.57113	2.45659	1.65887	1.90921	2.42738	4.91836	4.1426	2.70431	2.75449	2.17261	1.69356	2.90895	2.99043	9.59314	11.4623
2	211065	Control	7.87687	10.8646	3.9801	4.88246	4.33604	2.93454	2.30456	1.40208	4.41441	6.44434	1.85018	2.16411	2.70636	5.63317	2.16314	2.98507	1.31222	4.29476	1.98466	4.51264	2.30248	6.2711	2.94118	3.3205	1.01302	0.674049	1.68919	0.865801	1.6835	1.3949	3.62494	1.78744	1.45349	1.5444	0.874211	2.31996	2.17391	4.72179	4.21156	1.6069	1.37282	2.18075	0.980584	2.70801	2.00354	5.59043	6.85985
2	211090	Control	7.95781	9.19981	3.59368	8.36538	3.66972	3.16547	3.70192	3.40201	4.75962	5.5529	1.96078	1.44023	1.67785	7.6113	2.34899	4.75276	1.87771	4.31034	1.10153	5.28592	1.86961	9.00798	2.73038	1.76437	1.47811	1.59363	1.36674	0.853728	1.93292	1.36364	4.78088	2.90267	1.76941	3.13569	1.42939	3.42857	2.87037	5.90141	4.95141	2.86904	2.73022	2.06881	1.31975	2.57302	2.85052	7.89352	8.66729
2	211096	Control	7.08876	7.5204	3.87612	8.31872	4.36477	5.03793	4.18288	2.8021	4.68689	5.80695	2.48495	3.14563	2.81553	6.36399	3.03325	3.17368	1.73659	4.05695	2.1028	5.43754	3.01674	8.23529	3.37478	3.01686	1.35225	1.43996	1.70845	1.81778	1.50709	1.95122	6.18465	3.18486	2.31677	2.75801	1.24777	2.13571	2.2762	5.29387	4.43056	2.52462	1.80631	2.37764	1.70786	3.25316	3.48611	8.14681	8.39599
2	211414	Control	13.7147	16.7586	8.73181	10.7118	5.04841	5.73601	5.87422	4.36288	7.10345	4.96894	3.31492	3.73961	3.72928	8.01659	2.76243	5.26316	2.14681	4.84429	2.2176	5.31768	5.03448	14.6765	4.73965	5.80387	1.53538	1.6	2.80749	2.61219	3.93333	4.13885	10.8361	5.10067	2.47989	5.95318	3.56422	4.74282	4.52163	8.92096	7.63184	4.5529	4.17488	3.98288	2.52625	5.84949	5.81472	15.7895	13.459
2	211417	Control	17.599	20.8065	12.2845	13.411	6.68103	7.89814	7.27508	4.78655	7.82796	11.5649	3.4749	4.77214	3.78007	7.65262	4.29185	4.50837	2.75862	6.08808	4.18284	7.61246	5.6701	8.8619	3.90135	7.73729	1.79533	1.70404	1.0772	2.01703	2.46747	2.4708	7.64732	3.91187	1.98735	4.0072	1.4447	2.88288	4.17207	7.65637	7.00753	3.65474	4.4629	3.79221	2.33645	4.89456	6.11716	14.1002	15.0948
2	211419	Control	6.04853	9.16031	3.12386	7.91289	2.76364	3.01818	2.65744	1.85387	4.09272	4.8171	1.63043	2.82404	2.89855	6.04634	3.04238	2.82814	1.63755	3.56105	1.37631	4.14545	1.91959	7.98521	3.06839	2.8065	0.922509	0.77548	1.03245	1.07051	1.91811	1.69742	5.44848	3.92302	1.85117	1.88331	1.5997	2.40741	1.99734	4.50306	4.39648	3.30138	2.10667	2.32248	1.27796	2.90822	2.21215	6.72359	7.41537
2	211421	Control	5.31915	5.88496	3.57143	4.8813	2.26064	2.1069	2.52772	1.66076	3.36879	5.12707	1.76991	2.19269	2.12249	4.09564	1.19469	2.01684	1.35556	3.16933	1.52689	3.23223	2.28128	8.77896	4.47268	2.94271	1.63478	1.80964	1.53203	1.79099	1.56549	1.77453	5.97067	3.8052	1.57123	2.56455	1.52284	2.4271	2.05011	4.78983	4.60333	2.05078	1.79387	1.69768	1.10641	3.01047	2.40964	6.33573	6.86499
2	211422	Control	6.79508	7.96247	3.65297	5.63758	2.0979	3.26902	2.98067	2.97667	4.4385	6.1448	2.46187	2.81275	3.28877	6.12791	2.80974	2.17333	1.64023	3.4298	1.95501	4.07397	2.30316	8.18495	3.21747	2.67241	1.14778	1.09101	1.23599	1.75036	1.97935	1.49125	5.31762	2.9361	1.96022	3.22117	1.50246	2.67395	1.57429	3.47432	3.64853	2.3311	2.791	1.79382	1.51253	2.59067	2.76339	6.49968	8.65134
2	211425	Control	10.2113	11.9098	7.38777	9.21936	5.57713	5.28914	4.55026	4.44915	3.8787	5.94861	3.52485	2.50088	3.34272	6.1246	2.64085	3.88144	2.47088	5.89898	2.21909	6.9464	4.37544	12.6996	4.22535	4.42242	1.48176	1.40578	1.74838	1.44322	2.99924	2.12847	6.82685	3.5919	1.56489	3.2344	1.53198	3.4981	5.50113	8.32076	6.13219	4.34673	4.3073	3.90133	3.31575	6.54417	5.20493	11.9779	12.232
2	211439	Control	7.54154	8.71969	4.35525	7.07286	2.78015	2.72689	2.17484	2.08599	3.9949	4.37925	1.82979	1.74246	3.10374	7.22482	2.80971	2.0985	1.36461	3.67051	2.64055	4.55319	2.16929	8.42156	2.88739	2.4602	1.63619	0.818094	1.68431	1.39557	2.45546	2.11946	6.31934	3.09029	1.88588	2.51086	1.40368	2.98939	2.67857	4.75803	4.28513	2.51674	2.07444	2.05745	1.72764	2.46386	2.35964	8.23481	8.5592
2	211440	Control	9.63746	10.5708	4.50559	9.71758	4.08967	4.60188	4.56607	2.94028	5.13906	6.28209	1.78302	2.29399	4.11373	7.64813	3.07785	3.00091	1.97448	3.91502	1.84737	5.34743	3.38983	7.49728	4.12744	4.13193	1.95298	1.12156	1.70228	1.95298	2.53073	1.48282	6.88905	3.41694	1.20175	1.85118	1.75631	2.87586	2.91039	6.22758	4.64649	2.96604	1.98162	2.0983	1.16162	3.26337	3.19057	8.36207	9.16306
2	211445	Control	8.14111	12.326	5.85034	7.63463	3.88416	4.61066	3.98095	3.19837	4.78778	4.82337	2.0339	2.20488	3.83701	8.67052	3.6079	4.18937	3.03547	3.26087	2.00272	6.88245	2.65216	8.74843	8.04357	4.27673	2.21572	1.00418	2.30029	1.29707	1.84023	2.50836	6.22634	3.27593	1.80672	3.31515	1.35078	2.43595	3.49168	6.63869	8.84956	6.00659	4.86413	4.80336	2.83316	4.92345	2.62644	7.51202	8.41741
2	211454	Control	6.50285	6.86451	3.06122	4.9639	2.19549	2.88635	2.491	2.37095	4.0504	4.22535	2.03898	2.30885	1.95019	4.52774	2.75449	2.46246	1.3261	2.34164	1.53015	4.55909	2.78944	6.18741	2.82648	2.11242	0.750268	1.14367	1.85913	1.50107	1.89353	1.11032	4.99282	3.77698	0.966356	1.57537	1.54732	2.75887	2.63158	4.40161	3.22736	1.57379	1.94409	1.69028	1.07579	2.0592	2.39588	5.24032	6.90434
2	211458	Control	5.40127	7.63747	3.21347	5.46058	3.06122	2.65509	2.34694	1.91473	3.61139	4.2472	2.08811	1.8594	2.36641	6.03207	2.18774	2.27157	1.17587	4.16135	0.9684	3.47116	2.54518	9.71163	3.57143	2.54798	0.992063	0.696056	1.78571	1.29011	2.24793	1.45503	6.23963	4.21227	2.6272	3.1457	1.66223	2.65252	1.66467	3.8762	3.82768	2.26625	1.62162	1.70053	1.27494	2.50939	2.52063	6.32892	6.24906
2	211460	Control	8.5592	11.8165	3.51422	8.49079	3.36516	3.66492	3.192	2.81421	6.06133	7.30083	2.94817	2.92509	3.99429	8.10361	3.97146	4.38513	2.00525	4.5487	1.71347	3.79203	2.38209	6.22819	2.99946	2.59914	1.34012	1.04334	1.6863	1.25972	1.76565	1.52488	5.96133	2.49597	1.98764	2.4698	1.18983	1.90758	2.23953	4.42668	3.87763	2.66745	2.7159	2.73277	1.51988	3.5122	3.46911	8.58645	8.05854
2	211468	Control	6.05663	7.33753	3.57049	5.74954	3.09874	3.30535	2.09754	2.68209	3.6211	4.24528	1.36233	2.04242	2.82575	5.67914	2.48431	3.90666	1.62772	3.57143	2.12598	5.06562	3.04063	5.70513	3.41962	2.01858	1.31116	1.11964	1.472	1.63148	1.824	1.76113	5.97111	3.11897	1.89772	2.63496	0.966806	2.4727	2.30064	4.07962	3.94235	2.6661	2.13428	2.09661	1.27191	2.50071	2.4901	6.55738	7.36902
2	211469	Control	4.95582	5.84391	3.58243	5.54486	2.42962	2.30947	1.96456	2.11783	3.45888	4.34114	1.49942	1.88317	2.194	4.65027	1.4977	2.54042	1.27315	2.42308	0.923787	5.24691	4.61894	7.0827	4.69645	3.74618	1.33639	2.09764	2.8626	1.29821	2.47902	1.52964	6.51341	3.21716	2.60437	2.36732	1.69361	3.74761	2.42469	4.50782	3.52811	2.81095	1.78473	1.76828	1.52686	2.20954	2.07873	6.65438	7.55343
2	211475	Control	9.05451	10.9399	5.53323	7.53552	4.22579	4.61965	3.97535	3.66831	5.2032	5.0738	2.79828	2.4037	3.93846	5.71956	2.21402	4.65188	1.60296	4.91651	2.42927	5.84596	4.1859	8.24711	3.19246	3.83562	0.973828	1.64184	1.73147	1.85298	2.70352	2.4294	6.37389	3.62805	2.20251	4.26569	1.80594	4.17428	3.78045	6.83869	5.98575	3.11512	2.82495	2.18735	1.59962	3.24778	3.80228	10.0776	9.86049
2	211481	Control	9.98107	12.1647	4.37144	8.67444	4.79935	3.7961	3.95879	2.99401	5.71971	5.93014	1.92464	2.8703	3.27381	6.5188	3.51827	4.23798	1.73489	4.79415	2.19691	4.55285	2.68511	8.20945	3.69714	3.31785	1.14993	1.32655	1.9469	2.23353	3.16232	1.88136	6.48889	3.31553	2.11252	2.8844	1.92093	4.16944	2.78704	6.81602	5.62306	3.14585	3.05125	2.89474	2.2673	4.31981	3.00716	11.2969	12.0756
2	211493	Control	10.0741	10.9912	4.39486	7.09459	3.84875	3.37382	4.58994	2.8088	4.61435	5.09275	1.92113	2.46206	2.59609	7.04415	3.50522	3.0426	1.65596	5.16892	1.21457	6.01961	3.87466	6.10505	3.50579	3.26864	1.22532	2.0068	1.50017	1.32743	1.53165	2.21314	6.26069	3.31511	2.18505	3.06748	1.37174	2.97945	2.63561	5.13725	5.09515	2.57432	2.79227	2.55071	1.82292	3.66452	3.23273	9.59619	9.06298
2	211498	Control	4.40895	5.33035	2.85531	4.41035	2.14744	1.8874	2.14675	1.27918	3.89403	3.06318	1.69113	1.62731	1.81876	3.70252	1.43632	2.08467	1.02894	3.75602	1.05532	3.55086	2.84891	4.59698	2.38693	2.63902	0.784929	0.784683	1.09959	1.44472	1.69545	1.60277	4.8265	2.4252	1.41688	2.36518	1.22873	2.11157	1.70074	4.2399	3.60377	1.64676	1.43298	1.61701	1.24977	2.33823	2.1211	5.47399	6.37602
2	211511	Control	5.47428	7.51418	4.54761	6.15239	3.64411	3.26705	1.94037	1.94405	3.87341	5.99339	1.88857	2.69249	2.68995	6.18216	2.22012	3.31439	2.0794	4.77767	2.26843	4.07004	3.72993	9.69426	3.12966	2.38628	2.16257	1.56833	1.9403	2.53353	2.68256	1.78971	6.96108	3.44569	1.87126	1.7177	1.27724	2.76532	3.13158	5.96288	7.7551	3.63015	3.13736	2.83791	1.789	2.85714	3.3847	8.27623	10.4651
2	211515	Control	8.4688	11.0529	5.27282	8.60666	4.7544	4.45609	4.51562	2.57421	4.4741	5.23697	1.8315	2.25367	2.85191	5.84075	2.30729	3.14878	1.94788	3.70079	1.46943	4.38781	3.27225	16.7496	6.30601	4.74295	1.42762	1.26162	1.39767	2.05775	2.28932	2.05775	6.3249	3.47014	1.56771	3.4242	2.56154	3.79494	3.28016	6.45258	4.32642	2.89466	3.00224	2.69058	1.70276	3.42149	3.8341	10.2928	10.397
2	211520	Control	5.84454	7.35766	3.46346	5.94785	3.02141	3.01611	3.5098	2.42761	5.10651	4.66881	2.21898	2.54089	3.53388	4.52423	2.74212	2.78674	1.46628	3.51803	1.3154	3.51083	2.19234	7.19328	2.95005	3.58459	1.27517	1.6075	2.04355	1.945	1.97589	1.70912	5.80927	3.76471	2.15706	2.48489	1.45319	2.61833	5.41824	8.87615	9.08202	6.1139	5.56177	5.42885	4.07878	5.07338	5.35739	10.0252	9.79649
2	211525	Control	6.34731	7.51947	3.18127	5.85234	2.61812	2.46246	2.49324	2.07021	5.009	5.39568	2.24753	2.2482	2.24685	4.76762	2.69623	3.51668	1.8641	2.6134	1.26126	4.19916	2.54949	6.93069	2.86134	2.08791	1.50183	0.91508	1.61172	2.05279	2.52562	1.83284	7.50276	4.44526	1.76276	2.39058	1.66543	2.53676	2.59394	4.98825	3.97266	2.43278	1.78667	1.92781	1.10043	2.99625	2.4789	7.36111	7.26766
2	211530	Control	6.33188	6.73707	2.95728	5.22279	3.02478	2.29425	2.80715	1.89504	5.3474	5.64252	1.4556	1.96507	3.20233	5.12727	2.87168	2.88111	1.97152	3.71585	1.74419	3.96364	2.58464	7.7331	2.68722	2.65018	0.881446	0.705467	1.76211	1.19205	1.93833	1.76367	3.45438	3.13882	1.55004	2.25464	1.2	2.29682	2.23881	4.31168	3.47691	2.44829	1.53673	2.09099	1.40964	2.49718	2.11566	6.5199	7.05999
2	211531	Control	5.60412	6.42202	2.76156	5.46595	2.51685	2.53306	2.1983	1.32465	4.23577	4.34393	1.43209	2.05817	1.92394	4.34102	2.50559	2.93788	1.93215	2.66996	0.918665	3.94796	2.82069	7.19462	3.59173	2.17391	1.11025	0.981912	1.29467	1.34228	1.49716	1.1871	5.34094	2.22625	1.3496	2.48834	1.66018	2.4346	2.04302	4.1545	3.54011	1.92557	1.5725	1.51729	1.25541	2.64269	2.30619	6.01235	8.03949
2	211536	Control	7.9663	8.81564	4.90986	5.91171	3.76344	3.49462	1.88028	2.41843	3.67253	5.0536	2.3773	1.76043	2.95132	7.04711	3.10226	2.95926	2.57891	4.45127	1.95402	5.0404	2.64267	6.92675	4.91673	2.58449	1.62569	0.833664	1.23065	1.07058	2.06431	1.90401	7.80255	3.90905	1.98965	3.50737	2.27001	3.50877	3.08616	5.89161	4.71698	2.40137	2.51932	1.69394	1.24375	2.43309	3.10621	8.48016	8.33094
2	211540	Control	5.60706	6.04323	2.21828	6.13879	3.76773	1.72414	2.93073	1.7249	4.15011	5.34216	1.45695	1.94004	3.48478	4.50331	2.56184	2.82561	1.55004	2.30599	2.0354	3.70861	2.21141	5.8931	3.10078	2.51256	1.14155	0.912409	1.45919	0.820793	1.23119	1.00365	3.71049	2.78793	1.28088	2.06138	1.05699	1.69104	1.6313	3.69783	4.36093	1.99715	2.01651	1.44812	0.807985	2.54818	2.09757	5.13432	5.78788
2	211552	Control	6.25	7.91862	4.94832	7.84437	3.29877	2.75517	3.06442	2.04082	4.12242	5.15303	1.78125	2.0025	2.46875	5.08898	2.02935	2.1576	1.50612	3.69212	1.4402	3.69558	3.15724	7.99729	3.24983	3.00981	0.982052	0.91247	2.57453	0.980061	1.25042	1.18323	4.55782	2.13995	1.08548	2.40841	0.950119	2.60575	1.9611	4.20416	3.57609	2.48285	2.04315	1.73571	1.22649	2.51675	2.28534	6.63833	6.56168
2	211558	Control	5.15464	6.43836	3.52981	7.24091	2.40055	2.60631	3.60206	2.6397	4.47863	5.57837	2.46238	2.32638	3.18166	5.44334	3.2512	2.43651	1.37315	3.83562	1.81569	5.15996	3.87384	8.46868	3.71086	3.12621	0.965624	1.42912	1.93274	1.27561	2.3929	1.5444	6.24031	3.05609	1.66409	2.43808	1.3986	2.12931	2.08132	4.04554	3.65883	1.69492	2.15705	1.74927	1.72246	2.84395	2.7623	7.1775	7.14459
2	211560	Control	4.9933	7.55034	2.95798	5.1041	1.95089	2.61921	2.35452	1.44732	3.25176	3.28639	2.07844	1.84316	2.07636	4.38861	1.60912	3.09036	0.975774	2.68727	1.70969	3.19113	2.85618	7.26552	3.43915	2.91391	1.54253	1.14487	1.80617	0.837004	1.62996	1.14537	4.41501	2.38305	0.795756	2.29682	1.46277	2.42398	2.19796	5.01541	4.03757	1.79196	1.09458	1.6299	0.868226	1.85237	2.2409	6.04957	6.93585
2	211563	Control	4.91368	5.60717	3.22366	4.6953	2.12978	2.15803	1.32979	1.89621	2.84863	3.24718	1.78808	2.22149	1.55732	4.90879	2.58278	2.35646	1.13258	2.99202	1.62521	3.3566	2.09163	8.07404	2.79308	3.03388	1.7316	0.669028	1.33964	1.25885	1.84894	1.14083	4.62451	2.52864	1.54394	3.35968	1.82106	2.52864	1.68985	3.65543	3.05572	1.36126	1.34912	1.33594	1.15287	1.81437	1.73783	5.74764	7.49137
2	211564	Control	6.88124	9.40392	5.18135	9.62963	5.2963	4.51685	3.44572	2.25592	5.02773	5.35648	2.29545	2.10487	3.54898	8.41328	3.0718	6.85439	1.59436	4.14201	2.21893	5.71005	4.95562	9.32476	3.9759	3.81526	1.44578	1.88755	2.16867	2.12595	2.16693	1.92849	5.42387	5.32044	2.05479	2.89041	1.29607	2.90674	2.52833	6.05267	4.18787	2.17865	2.16853	1.47209	1.10497	2.87088	2.83554	7.84799	10.2014
2	211567	Control	8.04781	11.2575	4.45247	6.87725	4.68375	4.39824	3.7525	3.39592	3.90438	4.8761	2.82756	4.11178	3.78335	6.9378	3.4689	2.4711	1.28359	4.71058	1.71657	5.14765	2.62843	6.875	3.52364	2.9438	1.96253	1.24888	1.65031	1.96253	1.60571	1.25	4.33423	2.5974	1.52398	1.70022	1.03557	2.23514	2.8107	5.15429	4.05566	2.59015	2.00272	2.22411	1.52439	2.89978	2.37248	8.06178	7.89742
2	211568	Control	8.86775	10.7834	5.88054	7.01107	3.84615	4.42941	3.62742	2.7351	6.02151	6.26151	2.51843	1.965	2.88167	6.25959	2.9159	3.29738	1.78407	3.72766	1.44794	3.86978	3.1346	8.59807	3.78657	3.27248	1.89329	1.13558	1.37552	1.23839	2.33999	1.65232	5.49223	3.208	1.76166	2.59067	1.4548	2.45166	2.64591	5.46328	5.12787	2.52722	2.72727	1.96359	1.20779	3.26738	2.15921	7.20885	7.56171
2	211572	Control	8.60329	10.6157	5.65032	10.7864	3.98724	5.21832	4.0447	3.72737	6.10403	7.79841	2.81316	2.75862	3.71945	8.661	2.65393	3.98936	2.13106	4.63506	1.38151	4.6252	3.66631	8.76963	4.19122	3.27439	1.17878	1.77282	2.42623	2.09561	2.42305	1.50622	6.65349	3.34646	1.50919	1.90164	2.17105	5.04257	3.47285	5.9739	6.26821	3.07924	3.11746	2.47809	1.63556	3.54418	4.09844	10.3649	8.01735
2	211580	Control	6.16638	7.61185	3.67991	7.44619	3.67776	2.86382	2.96684	3.09579	4.2516	5.22648	1.91749	2.44186	2.61628	4.06977	2.32558	2.68065	1.22449	3.31781	1.04651	4.02802	2.62085	20.383	3.55434	2.53598	1.64159	0.410397	1.36893	1.23203	0.957592	2.05339	5.76527	2.75103	1.44529	2.46744	1.58511	1.85058	2.44821	5.88832	4.91091	1.98464	2.38372	1.57	1.21827	2.7443	2.66937	6.64539	7.23014
2	211584	Control	9.11846	11.1325	4.82759	7.7008	3.9194	3.95028	3.2882	3.5596	5.72372	6.74745	2.34612	2.97685	3.8292	6.3068	2.94685	3.45877	2.65267	4.92257	1.7094	5.44049	3.56452	8.21226	5.78931	2.77953	1.42495	1.38977	2.24399	1.67509	3.22581	2.56086	6.31345	4.06091	2.47619	3.39037	2.6098	3.61675	2.59382	6.33284	5.26703	2.86923	2.93358	2.8777	1.89617	3.50037	3.31736	9.85449	9.22196
2	211588	Control	4.75248	5.84872	3.1739	5.44653	2.83828	1.80378	2.75088	1.7594	4.86949	4.67515	1.84656	1.95347	2.45668	5.20422	2.25927	2.28924	1.17024	2.61826	1.29642	3.30396	1.73398	6.41197	2.74009	1.94252	1.2766	1.32979	1.56831	1.54132	1.3553	1.80851	4.48838	2.45203	1.65775	1.99893	1.57838	2.26667	1.77855	4.38913	3.73144	2.8201	1.76967	1.47394	1.53805	2.29038	2.00669	6.9727	6.9396
2	211801	Control	5.71892	6.19081	3.12935	6.06762	2.20622	1.85099	2.36002	1.78571	3.62754	5.06241	1.4784	2.52081	1.87283	5.13295	2.29114	2.71084	1.15875	2.61514	1.36574	3.31019	2.42831	6.73392	2.71835	2.44641	0.883392	0.679245	1.66205	1.13236	1.333	0.932225	4.24779	3.01037	1.21673	2.02327	0.913937	1.89155	1.92814	3.70504	2.80576	2.1687	1.8483	1.81403	1.05566	2.42555	1.87207	5.71154	7.64239
2	211808	Control	5.38417	7.24258	3.24277	4.7189	3.1314	2.10158	2.18341	3.14502	2.87623	3.04967	1.25109	1.89063	1.97445	4.0674	1.62602	1.80547	1.07809	4.33518	1.04773	2.3622	2.46878	6.37631	3.0662	2.37347	1.67131	1.49774	1.36078	1.21909	1.80995	1.84669	6.56195	3.3637	1.05005	2.59104	1.50824	3.14136	2.80572	7.94895	4.53629	2.3711	2.0824	1.53725	1.31034	3.00482	2.0726	8.20352	9.12462
2	211811	Control	9.36255	11.1517	5.13504	6.52681	3.996	3.80127	3.42193	4	4.4791	6.33499	2.98507	2.7907	2.45602	5.97411	2.15875	4.05855	2.6982	5.91559	1.56146	6.65557	4.25532	8.26291	4.6548	4.0625	1.31455	1.03093	1.71768	1.78236	2.09244	2.15895	5.76441	4.14053	1.76045	3.85459	2.58757	3.17012	2.7668	5.01606	4.42303	2.41975	2.34916	2.59644	1.60573	2.12503	3.67901	7.7797	9.99504
2	211812	Control	7.12703	9.52733	3.55687	6.44444	3	3.47505	2.44989	3.3986	4.85185	4.94465	1.92166	3.13769	3.10307	5.02401	3.21152	3.55161	1.48148	2.74277	1.81213	4.84109	2.59355	7.68612	3.57861	3.02176	2.53215	1.36766	1.8526	1.36601	2.16955	2.0934	5.95813	3.63196	1.00806	3.3912	1.85934	2.78788	2.83339	5.02717	4.54777	2.57977	2.02072	1.80795	1.29164	2.60116	3.04474	9.52947	9.64286
2	211818	Control	9.34898	11.5909	5.28517	8.96997	4.71125	3.11195	2.85063	3.68121	6.1649	6.69694	2.80091	2.45747	3.1746	7.1888	1.81474	2.6186	1.48402	4.74203	1.44158	5.66755	3.10488	6.97125	2.63572	1.57356	0.866824	1.21999	1.49312	1.21903	1.10063	1.6129	3.75197	2.25118	1.41844	1.93218	1.1853	1.9337	2.36274	3.27087	3.71317	2.31253	1.46658	1.34858	1.02058	2.14651	2.04394	4.90213	5.74654
2	211827	Control	4.81435	7.39459	2.55279	5.95839	2.36444	2.14443	2.30139	2.0794	5.0613	5.38413	1.85593	2.52048	2.13702	5.12256	2.35701	2.93746	0.85416	2.80934	1.13457	3.90921	2.23552	8.28402	3.38259	1.93633	1.3478	0.295664	2.07033	1.1811	1.73827	1.37976	4.55145	2.2054	1.31752	2.50412	1.12248	2.04149	2.09958	4.30866	4.06663	1.93461	1.6391	1.6129	1.14166	2.56911	2.14747	5.49467	5.71472
2	211828	Control	8.141	10.9198	3.53535	8.3719	3.29531	4.36975	3.70682	5.13252	4.16141	4.41176	1.55593	2.14016	3.19596	4.8719	2.7673	2.73109	1.34964	3.80068	0.925147	4.25263	2.51995	11.1462	4.2735	3.41727	1.66217	1.35014	1.71017	1.62016	1.75281	1.39388	5.09009	3.38142	1.94306	2.34445	1.22338	2.92529	2.83425	5.01115	4.17968	2.95471	2.70793	2.66726	2.00833	4.22242	3.27332	7.2056	8.93097
2	211831	Control	4.13355	4.35335	2.58126	5.34691	2.41807	1.88018	1.91022	1.43495	3.81558	3.78378	1.42903	1.43175	2.67176	5.59085	1.94144	2.99173	1.75271	3.29706	1.52769	3.40764	2.63911	4.70169	2.8128	1.87581	0.678952	0.807754	1.77821	0.8088	2.16478	1.74531	4.44805	3.01752	1.55592	2.29922	1.46104	1.84705	2.05709	3.6435	3.60297	2.12826	2.08859	1.306	1.20668	2.20351	2.54071	6.34119	7.4501
2	211836	Control	8.27447	7.93811	4.18495	6.61939	3.48562	3.71496	2.6298	3.20189	5.41541	5.81317	2.25286	2.15271	2.68637	5.44721	2.55376	2.08754	1.59214	3.91099	1.64872	4.42269	3.96505	8.32669	3.30414	3.54864	1.27389	1.15492	1.55502	1.47234	1.43198	1.67131	5.38492	3.28526	1.43942	2.31722	1.71931	2.63158	2.29255	4.25113	4.28109	2.61824	2.40845	2.15023	1.88706	3.44001	2.53879	7.4507	8.35804
2	211854	Control	4.19402	5.2247	3.63036	5.08413	1.86813	2.44973	1.53734	1.0989	3.31633	4.41445	1.53453	1.38838	2.04082	3.87144	2.04082	1.79553	1.17647	2.82051	1.71658	3.25769	2.00657	6.18729	3.71918	2.21387	0.835073	1.29221	2.25753	2.00334	3.25271	1.33445	5.57185	3.01634	1.84719	2.09468	1.30747	2.80687	2.08404	3.91725	2.91723	1.67882	1.6463	2.11352	1.03478	1.88136	2.18941	6.11102	6.69613
2	211856	Control	5.4851	6.94136	3.34288	4.64229	2.45145	2.45145	2.60152	1.87123	3.41989	4.05063	1.77609	1.64922	2.82181	4.78757	2.24897	2.00191	1.24243	2.7972	1.65237	3.26673	1.9962	7.18661	3.26264	2.28758	0.939542	1.10204	1.59574	1.47119	0.93801	1.83673	4.33361	2.25317	1.06296	1.87832	1.27362	2.57669	2.10923	4.6763	4.39422	2.35914	2.09957	2.25554	1.77247	3.01735	2.30015	6.15172	7.76405
2	211857	Control	10.7112	11.6761	7.26703	8.99516	3.9886	3.72053	3.15251	2.22032	6.19142	7.90592	2.41066	2.40861	3.74362	6.74603	2.38163	2.67654	1.67709	5.25867	1.56339	6.07092	5.24525	11.6387	6.72598	5.19019	1.56584	1.56472	1.67141	1.45856	2.41821	1.92239	6.07143	3.9544	2.3206	4.42068	2.36644	3.31669	3.0494	6.66582	5.34813	2.86399	3.00695	2.56799	1.66519	3.23437	2.61331	8.24807	7.69328
2	211858	Control	6.66225	6.91595	3.49534	6.13395	3.49301	3.51226	3.18619	3.19149	3.27598	3.54187	1.55732	1.71901	2.71433	5.3382	2.41722	4.25108	2.48921	3.15196	1.62359	4.15007	3.01524	8.4507	3.43117	4.55298	0.868486	1.36364	1.61357	1.32286	1.73482	1.69702	5.48173	2.98879	1.28791	3.02905	1.78869	2.201	3.06298	7.20538	5.52339	3.26716	2.61469	2.17902	1.51776	3.6805	2.3325	8.66364	8.532
2	211864	Control	4.59437	6.09453	2.40964	5.56478	3.73754	2.15768	2.57368	2.82392	4.5172	7.53623	4.85075	3.56255	4.47205	6.49834	3.11203	5.52096	2.67	4.48319	1.49502	4.48505	3.4797	10.3195	6.82505	3.79965	1.59689	1.51253	1.81347	1.55306	2.15703	2.20017	7.77874	5.67345	2.42739	3.50498	1.43229	3.94965	2.21278	3.63497	3.56753	2.54062	2.60223	1.97944	1.09087	4.10301	2.64134	6.52767	7.98687
2	211868	Control	6.2399	8.60563	4.05055	7.48299	3.92475	2.72021	3.04306	3.04503	4.8528	5.68292	1.61551	1.93986	2.58231	4.48966	2.93928	2.4264	1.3329	4.18559	1.97347	4.23674	2.97446	5.74215	3.07081	2.42578	0.613497	0.866113	1.48068	0.974729	1.73223	1.62396	5.29177	2.92736	1.23278	2.34742	0.76087	1.80963	2.62932	5.49337	4.78485	2.54339	2.18664	1.22393	1.37599	2.46255	1.80785	7.04322	8.35924
2	211870	Control	5.10302	5.9387	3.01941	5.68891	2.6936	2.82974	2.20465	1.92031	3.32695	5.4824	1.81818	2.2983	2.3445	5.28708	1.50971	2.33005	1.58845	3.04849	1.10471	4.55854	2.37638	9.43396	3.59173	3.36352	1.44628	1.55079	1.18863	1.13695	1.34402	1.42192	6.09914	2.9343	1.63382	2.48447	1.37841	1.97095	1.625	4.9601	3.78125	1.90506	1.73682	1.71168	0.921731	2.57974	2.10839	4.95467	6.58081
2	211871	Control	8.02104	8.63144	3.88797	7.37085	3.35306	4.15157	3.36412	3.48914	3.96982	4.75254	1.6415	2.13395	3.61129	7.40984	3.5105	3.68058	2.30947	5.2978	1.93951	5.78757	3.35747	12.1464	3.61855	3.20876	1.54542	1.20755	1.88679	1.77358	2.45006	1.69747	8.69565	3.81132	2.15909	5.13595	2.05245	4.91493	3.65926	7.03055	5.73503	2.87493	2.57096	2.25922	1.51268	3.3581	1.98813	6.71808	7.69574
2	211872	Control	6.6585	7.16626	2.94961	5.62397	3.11731	2.66284	3.23241	2.98691	4.29448	5.07781	2.53268	2.61438	3.67797	6.09656	3.31288	3.64455	1.92939	4.25706	1.64069	4.20924	2.8665	6.66987	2.68199	3.59023	0.814957	1.67625	1.53404	1.62835	2.24988	2.63284	7.21154	4.22874	1.39356	3.84986	1.30751	2.842	3.48267	5.90067	5.32002	3.71461	4.05051	2.77185	2.88336	3.16342	3.40426	7.02703	7.09593
2	211878	Control	5.2093	6.50759	2.98137	7.05188	2.14953	1.98881	2.89269	2.48756	3.93798	3.28275	1.61441	1.45736	2.29386	5.17188	2.91563	2.35878	1.80236	3.44935	0.93081	3.37984	1.92606	11.6793	3.75733	5.35406	1.13754	0.792284	1.52039	1.79125	1.7562	1.30899	5.3756	3.2481	1.27762	2.48963	1.55494	2.96961	2.41611	4.24007	3.20752	2.08737	1.86818	1.55572	1.01523	3.00448	1.80678	5.90522	6.51358
2	211883	Control	5.68846	8.18931	3.97227	7.0535	3.54667	3.34661	2.69262	1.78857	4.80744	4.67215	1.83462	2.07281	3.05283	4.7012	2.15139	2.42344	1.75859	3.97122	1.35674	3.42994	3.54194	6.79961	3.49788	3.43137	1.24183	1.40339	1.50229	1.53545	1.79621	1.76702	5.34251	2.62726	1.34514	2.62381	0.791818	2.19313	3.4436	7.35913	5.68907	2.60551	2.54422	2.43571	1.9403	3.58793	3.24596	7.64106	8.98326
2	211884	Control	7.27753	8.49377	3.90299	7.34848	3.37505	4.16509	3.14275	2.60771	4.07547	5.99548	1.16937	2.82912	1.77694	5.0905	3.28178	2.79985	1.63188	3.25881	1.20937	3.88826	2.41601	8.37963	3.41959	2.08333	1.24884	1.20148	1.01664	2.03609	1.2945	1.48011	5.46549	3.24675	1.86133	2.64011	1.90964	3.47866	2.2875	5.47678	3.95627	2.21009	1.91431	1.68583	1.32692	3.03188	2.09445	7.34375	7.62203
2	211885	Control	5.26929	5.50539	3.32944	4.29448	2.50802	2.42124	2.79802	2.15492	3.10956	4.47544	1.48385	1.71761	2.23902	5.4683	2.35465	2.73654	1.31425	3.32071	1.10755	3.29062	2.32761	9.1151	3.32889	2.02927	1.59521	0.99734	1.09635	1.42905	1.46131	1.12957	4.34202	3.19574	1.46765	1.83089	1.10147	1.86418	2.4	4.5604	3.54742	1.6731	1.63254	2.10874	1.45839	2.92725	2.31826	6.74109	7.35527
2	211889	Control	8.28468	9.549	4.69143	7.46227	3.82148	2.68007	3.32217	3.15554	5.84307	6.54232	1.70106	2.50417	3.92867	7.68374	2.92235	4.169	2.60213	4.30288	1.75732	4.4048	2.87148	9.37317	4.39239	2.19427	1.08187	1.40433	1.72414	1.55107	1.81181	2.22092	5.57675	3.05523	1.49912	2.37258	1.23967	2.75418	1.77428	4.46175	3.29693	2.18464	2.16614	1.87625	1.1458	2.43004	2.92632	6.50047	7.41248
2	211892	Control	6.38428	8.2839	3.66878	6.90574	2.99487	3.21787	3.25553	2.35704	5.26424	5.66231	3.37148	3.148	2.74365	7.26417	4.43763	3.97541	1.7252	4.20168	2.2718	4.87505	2.86885	6.57715	2.86299	2.91041	1.57032	0.636364	0.977939	1.2736	2.11268	1.18209	4.79562	2.1471	1.39301	2.05808	1.37457	2.24051	1.85463	3.40257	3.22272	2.01965	1.92702	1.84578	1.39192	2.53286	2.54098	5.80205	7.23603
2	211901	Control	5.71429	7.1249	2.18855	5.3075	1.34116	1.34003	4.37342	2.18671	2.85235	3.68509	1.09612	0.671141	2.0938	4.77787	2.85474	2.52313	1.93603	3.68509	1.25523	3.9529	2.93132	7.56385	3.53288	3.43811	0.883219	1.27451	1.37255	1.47059	1.27451	0.883219	5.41339	4.03147	1.67158	4.42043	2.06693	2.55654	2.28095	5.68403	3.87079	1.58598	2.6455	3.18525	2.22593	3.64903	1.27991	7.68802	11.3655
2	211906	Control	6.56642	7.30365	3.97584	6.32213	3.51229	3.20641	3.46212	2.60391	5.55556	4.75	2.05103	1.2	3.85193	4.84758	2.25	2.71084	1.15462	2.70406	1.05263	3.85578	2	9.55787	3.04601	3.8262	2.39793	1.49254	1.42857	0.842515	2.78859	0.974659	5.59168	2.33918	2.14984	2.20923	2.0915	3.31384	1.50441	3.81118	2.56283	1.74086	1.29611	1.78282	1.3685	2.62634	2.0657	6.66584	6.01927
2	211910	Control	8.16155	9.19831	5.11196	7.11262	2.66272	2.57275	4.17369	2.99452	4.16667	5.30303	2.18763	2.35988	3.62105	6.56013	2.14737	3.67399	1.01609	2.86799	1.0101	4.51286	3.24211	10.6199	4.8418	3.83693	1.68027	2.34899	2.44604	1.29434	2.82838	2.30105	7.06731	4.19682	2.21367	3.36054	1.87861	2.78445	2.86885	7.18504	5.69226	3.18294	2.79054	2.02269	1.59121	3.61902	4.31572	11.4595	9.25255
2	212002	Control	4.35131	6.51709	2.43641	4.51751	2.19721	2.1123	2.09003	1.8464	4.13775	5.38954	2.29456	1.95187	2.10835	4.56975	2.16231	2.16693	1.23457	3.37892	1.28274	3.63442	2.16346	6.28007	3.51543	4.37642	1.46947	1.49216	1.5443	1.26614	2.65554	1.13895	6.49911	5.13733	1.24682	2.66836	1.32721	2.41056	2.16285	4.69745	4.26412	2.76806	1.70464	2.25132	1.78174	3.51967	3.42466	8.12102	10.3487
2	212017	Control	6.82332	8.43863	4.33996	7.42754	2.89331	3.07553	3.6635	2.76143	4.47964	5.50542	2.75271	2.52822	2.21219	6.68172	3.47787	3.80952	1.76951	3.13209	1.31162	4.97288	3.07414	8.22817	2.57316	2.118	1.31114	0.857287	1.412	1.46096	2.21886	1.71371	6.26263	2.48227	1.76589	2.82971	1.31712	2.37494	2.33069	4.46474	3.53041	2.8069	2.55586	2.21846	1.3198	2.29963	3.11548	7.63243	8.27539
2	212047	Control	3.43008	6.07501	2.70701	5.77025	2.64271	2.01058	1.5352	1.5873	3.53749	3.64693	1.58228	1.74051	2.37467	4.32946	1.74234	1.69223	1.64894	3.33686	1.16156	2.63852	2.16473	5.46245	2.30099	2.67247	1.0559	1.36816	2.17662	1.49254	0.68323	1.67806	4.79452	2.48293	2.18069	2.18204	1.06051	2.42991	1.79177	3.52085	2.48182	1.56931	1.3089	1.2054	1.00765	2.24228	1.91972	5.00728	5.90697
2	212050	Control	9.6817	10.2383	6.65484	8.32964	5.32623	4.87805	4.72615	5.00887	5.12594	4.28256	1.94175	2.07506	4.72198	6.71675	4.0672	4.51727	1.15299	4.82301	2.25864	3.9823	2.43363	12.3321	3.69128	3.01724	1.86692	0.574438	1.29248	1.58046	1.10206	1.05314	6.30414	3.70014	0.911708	3.68951	2.02507	2.30769	1.67079	3.75511	3.64087	1.95545	2.6518	2.64366	1.94668	4.02926	3.27016	9.07288	10.2434
2	212051	Control	6.98708	8.28283	3.84771	5.69697	2.47064	2.63264	1.90053	2.31331	4.72155	3.91761	2.42424	1.93783	2.10016	6.89794	1.53473	1.85634	1.25506	2.91616	0.727861	3.67974	1.57449	7.34055	4.76	3.60721	1.44404	1.23851	1.48	1.76211	1.91847	1.63869	4.8996	3.89402	1.28308	2.44391	1.37042	3.32399	1.92621	5.82567	4.57642	3.03704	1.60475	1.74185	1.36357	2.73281	3.04425	6.48849	7.29461
2	212053	Control	6.71987	8.77414	4.41919	6.56842	3.53833	2.78246	3.82836	1.76693	5.2079	4.82788	2.48003	2.13747	3.27731	5.07976	2.38894	3.31933	1.93603	4.93255	2.18763	5.55088	4.03701	12.8967	6.13991	3.97185	2.11161	1.91051	2.01005	1.15578	2.21217	2.01005	6.31632	4.33468	1.77215	4.07855	1.72152	3.2177	2.67612	6.36574	6.30787	3.36851	3.68977	2.61097	1.88188	4.35035	3.57505	9.2437	10.3749
2	212065	Control	9.14721	10.5288	3.48116	6.63484	3.67191	2.91587	3.48948	2.29446	5.74438	6.00858	1.61828	2.14184	3.85531	5.18801	2.2381	3.05344	1.15053	4.16467	1.18991	5.2531	2.04859	7.54132	4.89438	3.39856	1.0304	1.64779	1.75167	1.18435	1.85471	2.47295	5.99174	1.80599	1.65289	3.1492	1.86432	2.68595	3.54943	7.14286	6.23167	4.05682	3.5856	2.58595	1.92138	3.67647	3.46295	9.63061	10.6806
2	212068	Control	5.57649	7.35257	3.50126	5.54017	2.59381	2.54216	2.61635	2.37015	3.79683	4.34346	2.10738	1.88395	3.33835	5.55137	2.38634	2.79316	1.7376	3.27291	1.28173	3.64688	2.56024	7.36901	4.53147	3.05579	1.17548	0.979569	1.99047	1.45577	1.76471	1.98713	6.67789	3.39601	1.4041	3.19686	1.46191	3.45215	2.32695	5.43928	4.95038	3.43972	2.47367	2.44076	1.60833	3.79702	3.04575	8.23348	10.6237
2	212069	Control	4.22625	4.94924	2.3855	2.83439	2.16354	1.84713	2.00701	1.65447	2.70013	2.72756	1.55506	2.57306	1.71211	3.84127	1.58831	2.58044	1.33801	3.24944	0.890585	2.45223	2.0648	7.58828	3.26332	2.17718	1.68729	1.27628	2.51313	2.17636	1.53673	0.974513	4.63626	2.90237	1.65913	2.63455	1.82302	1.39412	2.03165	3.94338	3.77104	2.1573	2.22672	1.7356	1.35955	1.88976	2.55085	6.57747	6.09852
2	212085	Control	8.85279	9.94036	5.11628	10.3425	4.71291	4.96005	4.41714	3.01724	6.46337	7.18305	2.41642	3.04838	2.75199	7.31304	2.88175	3.72093	2.32404	5.24394	1.99137	8.0597	5.72848	7.63934	3.59712	2.98067	0.687173	1.04746	1.44168	2.25859	0.817528	0.91623	3.125	2.55822	1.71165	1.93189	0.98912	1.9685	1.76517	3.11355	3.65231	1.71309	1.75508	1.54734	1.51912	2.10926	2.21349	5.16678	5.06446
2	212097	Control	7.54527	9.56055	4.74268	7.16689	3.16285	2.99865	3.59422	3.26599	5.84285	6.70466	2.44802	2.51509	3.25613	6.8815	2.71539	4.27034	2.29497	4.13863	1.98586	4.83384	2.54948	8.07453	5.05176	2.77088	1.69632	0.869205	1.4913	1.07794	2.02731	1.94456	5.39643	3.36938	2.20833	2.6556	1.08424	3.44541	1.93981	4.82759	4.8519	1.9775	2.67467	1.51156	1.01689	3.23578	1.99565	7.79032	6.2853
2	212098	Control	4.34357	4.89876	2.81506	5.17354	2.84686	2.48935	2.09561	1.7377	3.32681	2.8385	1.76413	2.74151	2.61438	6.56219	3.20366	2.98165	1.93063	2.845	1.14529	3.63815	3.82603	9.51515	3.69249	1.93705	0.755972	0.906892	1.39057	1.42295	1.72257	1.96553	5.65178	3.48168	1.3054	2.51744	1.51791	2.88316	2.10819	4.03859	3.9392	1.91208	2.0649	2.22951	1.73486	3.12858	3.27493	7.05863	6.88918
2	212099	Control	8.34484	9.0371	4.38995	6.25371	3.91769	4.74402	3.75123	2.53717	5.4854	7.24009	2.11129	2.38471	4.18228	6.66667	2.42651	5.58084	2.0214	6.16235	1.97589	5.21739	3.33531	8.41924	5.46858	4.2311	1.41692	1.52393	1.54573	2.33906	2.80875	1.80219	8.72469	6.44119	3.33333	5.36291	2.52645	4.88487	3.21189	6.82172	5.90631	3.02958	3.30856	2.56749	1.30601	3.45407	3.11452	11.1431	9.96638
2	212100	Control	4.92769	6.67381	3.00833	4.67994	2.12594	3.16439	1.98551	1.98658	3.5083	4.60509	1.606	1.82257	2.7056	5.11242	1.97967	2.73458	1.69446	3.43901	0.911284	4.31983	3.00027	6.81693	3.69964	2.35875	1.20614	0.90411	1.91886	0.822143	1.3965	1.72603	5.80308	3.18944	1.64971	2.80682	1.26792	2.49726	2.36242	5.24805	4.62988	2.56725	2.03942	2.97464	1.38016	3.18524	2.51572	7.58922	7.8125
2	212131	Control	7.64199	9.55642	4.98061	9.95529	4.17163	4.05365	3.51819	2.8043	4.30906	4.9346	1.84304	1.60619	2.97708	6.01728	2.94468	2.95082	1.64228	3.19117	1.42985	3.63962	3.30849	5.91662	3.05998	2.50688	1.22474	1.49847	1.62328	1.2844	1.89544	1.68093	4.66687	1.99325	1.07692	1.80594	1.44928	1.90126	4.70993	7.42626	6.91099	5.81552	4.68002	5.16594	4.36733	5.04793	4.95509	9.19162	11.0911
2	212133	Control	6.89433	8.85098	4.09413	5.63789	3.07046	3.48612	3.06452	3.26227	5.76675	4.60696	2.44767	2.22222	2.83505	5.53589	3.28291	3.64399	1.84347	4.67742	2.35332	3.57488	3.47938	7.97941	3.30234	3.14103	1.69981	1.15459	1.12179	1.18666	2.4984	1.76169	4.49583	2.6671	1.64093	2.83049	1.54989	2.82323	4.8007	7.65466	6.33785	4.40181	5.02449	4.04333	3.37812	4.08445	4.46451	9.4676	9.5868
2	212134	Control	6.39694	8.03718	4.18719	5.40763	3.17895	4.41096	3.31416	2.79759	4.37637	4.94265	2.84153	2.87356	3.28228	6.25341	3.33424	4.14039	1.83612	3.56653	2.13699	3.83037	2.84153	8.15642	3.62218	3.59933	1.47838	1.05879	1.78472	1.42101	2.00669	2.20424	6.28843	3.82788	2.13064	2.74279	2.52242	2.62643	7.46249	10.2107	10.3194	8.61238	8.05261	7.1957	6.72393	6.53604	6.33387	11.647	12.5758
2	212135	Control	6.49455	8.47458	3.41047	5.58252	4.90474	2.18094	2.66774	2.47364	5.28439	5.96774	1.69355	2.5796	2.21595	6.04595	2.09847	3.68869	1.54096	4.12788	1.4569	4.19524	3.1945	4.61477	2.84	3.40408	1.0008	1.04042	1.32	1.92077	1.68067	0.959616	5.00601	2.89622	1.48893	2.44685	1.29189	2.57338	1.71187	4.20795	3.58255	2.25556	1.51465	1.70474	0.99043	2.61511	2.60521	5.6033	8.60179
2	212140	Control	8.22148	9.07563	4.00168	6.35789	2.94861	2.18487	2.18579	2.35195	4.77787	6.75052	2.93747	2.01427	2.8943	5.87002	3.3948	3.23802	0.926706	3.32352	1.76768	3.75369	1.88679	11.1544	5.65302	1.95027	0.925024	1.07108	2.19298	2.0945	1.89689	3.01703	7.08008	4.23977	2.00195	2.19834	1.4742	3.26511	1.71345	4.7619	3.70033	2.18579	2.33918	1.97585	0.983965	3.0303	2.37096	6.56667	7.50091
2	212142	Control	4.82786	5.47185	2.90721	5.71202	2.07089	2.66614	1.27237	1.47528	4.44268	3.72277	2.17649	2.97619	2.13946	6.46312	2.41393	2.42545	0.755167	3.77284	1.22918	3.41677	2.34127	12.396	3.57143	1.36816	1.45228	2.73973	3.31813	1.74491	1.8227	1.74129	4.50188	2.65891	1.49502	2.61411	2.29933	3.32502	4.10436	7.80876	4.58526	2.22788	1.9933	1.8353	1.20961	2.43708	2.82567	8.38247	9.34907
2	212145	Control	7.35016	9.52081	4.61587	6.40985	2.34177	2.66075	1.98864	1.57928	4.16272	4.72144	1.10375	2.3622	2.3622	5.95088	3.02553	2.96811	1.23223	3.35019	1.73611	3.94197	2.27129	7.80072	2.65313	3.57026	1.04918	0.884376	1.54098	1.24386	2.12766	1.40845	5.51	2.76407	1.67818	1.80862	1.05402	2.72668	2.57559	4.20095	4.16718	3.42082	2.75184	2.99289	1.91876	3.43021	2.84502	7.04664	8.09393
2	212153	Control	7.9764	8.94372	4.95612	6.32066	3.78378	3.47044	3.49794	2.39198	4.7729	5.74654	2.33633	2.6694	3.59159	6.62558	2.35897	3.23991	1.91066	3.56959	1.59588	3.77795	2.57003	9.21569	2.51748	2.28858	1.25663	1.42379	1.53546	1.50712	1.59085	1.14525	4.84458	3.13462	1.06472	2.76846	1.82893	2.07051	2.37515	5.56742	3.73191	2.67966	2.57818	2.04799	1.32683	3.06823	2.39695	6.04396	7.263
2	212162	Control	7.73829	8.96712	4.68594	6.61569	3.79873	3.62729	3.78989	3.26123	4.78246	4.87886	1.92499	2.49087	2.89229	7.04319	2.72425	3.49534	1.63606	3.50233	1.69661	4.62101	2.89037	12.2883	4.76378	4.40771	1.45497	1.37579	1.53543	2.20126	2.35849	2.39874	6.19574	4.46994	1.69692	3.16081	1.62634	2.72189	4.17391	7.27716	5.73514	3.55901	3.38394	3.30002	2.65415	4.5201	4.33875	9.10041	10.83
2	212168	Control	5.17592	7.67665	2.73893	5.42116	2.21768	2.89474	1.92196	2.5656	4.3314	4.67751	1.53891	1.56794	2.00523	4.27077	2.64612	1.69047	1.37387	2.27273	1.25109	3.61305	2.00815	8.4779	3.44056	2.34834	1.31322	1.64943	1.98324	2.09732	1.73427	1.92791	5.80482	3.30996	1.76669	2.29692	1.10138	3.3604	1.86916	4.68954	4.1087	2.36751	1.80749	1.72301	0.804173	2.76267	2.71621	6.745	7.86713
2	212175	Control	10.5263	11.196	5.4382	10.1351	3.79061	4.05405	4.14228	2.52025	6.96316	6.55296	2.74157	3.27648	3.2316	7.8132	2.60909	2.5248	1.53499	5.67568	2.46969	6.25563	3.50404	9.18114	3.36521	3.11836	1.70032	1.31066	1.94759	1.69972	2.58407	2.16082	7.15302	3.4103	2.24519	3.06159	2.2492	3.45565	3.52609	6.89655	5.3629	2.48084	2.32746	2.54391	1.93666	4.318	3.37101	9.51131	9.24727
2	212180	Control	7.13108	9.33113	4.51533	6.25518	2.23788	3.38563	4.05294	3.30852	5.03093	6.0231	1.98102	2.35052	2.60116	6.11318	2.84889	3.35682	1.44928	4.38742	1.77833	5.04132	3.87789	7.00475	3.03605	3.07448	0.791139	1.26422	2.02532	1.42315	2.02532	2.05761	6.31546	2.95051	1.8101	2.82629	1.36856	3.80952	2.53572	5.2621	4.59122	2.71903	2.60081	2.40404	1.73317	4.01615	3.93621	10.47	8.98808
2	212192	Control	6.25592	7.06496	4.61905	6.22624	3.18592	3.61733	3.22887	3.18592	4.03417	5.40028	2.1327	2.22643	2.75534	6.25592	2.70014	3.09524	1.33588	3.84981	2.18735	3.52213	2.80819	7.02257	3.65722	1.78955	1.10833	1.32427	1.8598	1.35763	2.18013	1.64521	5.66918	3.76479	1.86514	2.01149	1.33381	2.36814	2.48869	5.29709	4.71715	3.16522	2.16028	2.23386	1.65592	2.5784	3.28867	7.12792	7.9476
2	212401	Control	4.81444	5.47739	2.8672	4.37406	2.0603	3.71673	2.55896	1.70683	4.51354	4.40882	1.30391	1.35406	2.65664	4.17085	1.95489	1.60966	1.46317	2.82116	0.45158	2.51004	2.87009	9.5765	3.08571	2.55044	1.98095	0.837776	1.02857	0.87619	1.1796	1.67491	4.97132	2.78945	1.2605	2.63258	1.68647	1.94656	1.65086	3.58713	3.27234	1.63387	1.62	1.47887	1.21436	2.18195	1.76025	6.66079	6.14841
2	212403	Control	6.6868	8.7408	3.63165	6.60052	2.41796	1.64218	1.81269	2.07343	4.73322	5.30401	2.72138	1.90476	1.42119	5.55316	2.92977	2.33362	1.42795	4.28016	1.25	3.58377	3.53601	10.961	4.19859	2.54836	1.74793	1.19632	1.53516	2.1479	2.57748	1.5946	6.87211	3.26054	2.4	3.78578	1.63681	2.36923	2.60534	5.21655	4.91777	3.12198	2.46695	2.87654	1.89894	3.04495	3.57315	9.92896	9.7561
2	212406	Control	7.49097	8.20929	3.76076	5.97285	3.21267	3.25497	2.94118	2.03436	5.28217	5.99639	1.8936	2.02794	2.25632	6.91995	2.57336	2.49433	1.3146	4.4837	1.31162	3.65359	2.75893	7.38946	2.98733	2.29469	0.725075	0.93599	1.17789	1.48081	1.81105	1.29792	5.80194	3.08623	0.969697	2.42131	1.24924	1.45191	2.1507	4.84356	3.79118	2.39098	1.76072	1.71972	1.62406	2.84339	2.64662	5.70611	6.31325
2	212410	Control	3.76214	4.91953	2.70928	4.87062	2.49544	2.24515	2.28172	1.36778	4.15277	4.18182	2.21615	2.52203	2.91439	3.61153	2.09472	2.52203	1.0648	2.98963	1.48936	3.25327	3.125	7.25082	2.70624	2.44541	0.785855	0.720052	1.53139	1.18188	1.6583	1.76933	4.814	2.69441	1.57999	2.3846	1.03365	1.81778	1.92567	3.84285	3.83104	1.95116	1.50135	1.50376	1.28993	2.37072	2.31072	5.54667	6.4687
2	212411	Control	5	5.72473	3.79437	3.78973	1.9536	2.1978	2.0757	1.95838	2.68293	4.76773	3.53228	2.3199	1.70524	4.1514	1.34146	2.69939	1.46879	4.02439	0.854701	3.2967	3.30073	5.145	2.05416	1.21156	0.652377	1.02612	0.931966	0.839552	1.11836	1.77239	3.5514	1.87091	2.07156	0.843486	1.322	2.43446	2.04144	3.93653	3.29469	1.46297	1.16244	1.47104	0.610128	1.76775	2.44051	4.48307	5.7598
2	212413	Control	10.2138	13.2004	5.85993	12.8755	6.82578	5.48141	6.49475	6.05627	8.17102	10.8314	3.37934	3.28728	3.51878	9.85245	3.89364	5.1001	2.10325	4.28571	1.71756	6.09234	4.14286	8.71875	4.65771	4.21085	1.52696	1.43347	1.62297	2.08918	2.3053	2.30601	8.03376	4.7158	1.75164	4.04009	1.88679	3.94119	2.98458	5.97114	4.6057	2.58449	1.95916	2.76206	2.42283	4.10095	4.9477	10.9323	10.1562
2	212417	Control	4.88269	6.76359	3.36508	5.41057	3.23604	2.27992	2.79898	2.2194	4.05063	4.55696	1.45386	1.26823	1.4557	4.68058	2.2756	1.71865	0.890019	2.72497	1.26743	2.47462	2.40659	5.87045	3.24412	2.14836	1.21507	0.849858	1.49798	1.2131	1.73878	1.2945	4.90872	2.64443	1.62338	2.59951	1.18319	2.91971	1.82297	3.55888	3.22722	1.93322	1.62745	1.96511	1.49287	2.00088	2.0242	5.86942	7.49171
2	212418	Control	6.78261	9.46574	4.47414	5.96491	3.72093	3.42625	2.14991	2.90192	5.22952	5.3913	2.37819	2.26087	2.78261	6.02549	2.54925	2.20418	2.04082	2.32288	1.39211	4.12551	3.59629	8.31853	4.32081	4.41351	1.50977	1.00592	2.10246	1.27219	2.39503	2.09935	4.83823	3.03391	1.42772	2.07592	1.61002	3.22676	1.7145	3.43028	3.58075	2.27697	2.20808	2.54873	2.08955	2.20396	2.61487	8.77521	8.65169
2	212420	Control	5.96364	6.88905	3.49854	5.07983	2.33066	3.12046	2.62009	1.60116	3.92442	3.70102	2.32558	2.18023	1.52727	5.30138	2.39651	2.98834	1.23907	3.41818	2.03488	3.12273	2.46734	8.97577	2.84932	3.07018	2.02851	1.04224	1.97152	0.877193	2.40964	1.58991	6.44273	3.29489	1.86916	2.57958	0.885445	2.63736	2.91677	6.17284	3.85488	2.61767	2.52525	1.81681	1.40916	3.52823	2.52461	9.04966	8.65385
2	212426	Control	7.20663	8.03571	3.125	8.17369	3.95913	3.18878	2.48566	3.12102	4.90134	7.95165	3.18674	3.05344	3.05538	5.79987	1.40038	2.7476	1.47625	4.03071	0.636537	5.28999	1.85185	7.98442	3.89105	2.28377	0.776699	1.40777	1.11868	1.26214	1.3579	0.875061	4.97318	2.68162	1.21477	1.55718	1.95599	2.04579	2.87384	4.9744	3.67755	1.96984	1.63255	1.68498	1.1225	2.60785	1.87576	6.97561	7.79189
2	212430	Control	9.32927	8.80734	6.73607	9.30802	4.76773	5.13134	3.663	3.48837	5.74572	6.82927	2.8083	3.1746	3.1688	6.28049	2.44798	2.75398	1.29072	5.37897	1.76829	4.64832	4.1514	10.3985	4.69462	3.91978	3.38054	1.68565	2.00364	2.55242	2.95993	2.64237	8.88685	4.80549	2.10334	3.6513	2.29043	3.15934	3.88594	7.21858	5.97429	3.62447	3.56061	2.47287	2.17007	3.15497	3.87909	11.4415	13.2606
2	212437	Control	6.43142	8.47554	4.6777	6.78836	4.06178	2.57437	3.54083	2.46136	5.98632	7.23647	2.27531	2.96296	3.13748	8.36653	3.58362	4.15481	2.85225	5.1911	1.48148	4.91148	4.04328	10.3835	5.56335	4.05973	1.40187	1.63858	2.05416	2.05416	2.4265	2.52219	6.4728	2.9453	1.87529	3.64998	1.59774	2.94668	2.32363	4.67701	3.5198	2.76382	2.57808	2.46316	1.55364	3.56693	2.85474	7.42917	7.08263
2	212449	Control	7.42597	10.0775	4.1021	8.04388	4.11711	3.82688	4.37956	3.10786	6.14474	5.95455	2.50227	2.31924	3.22874	6.33546	2.90777	2.82332	2.10046	4.15146	1.55251	3.27571	1.95543	9.26829	3.05981	2.57123	0.904348	1.84092	2.29326	1.63365	2.22377	1.52884	5.27787	2.96167	1.39714	2.93296	1.36842	2.68667	2.51129	5.38781	4.6499	2.45887	2.53577	2.20974	1.55515	2.82711	2.33696	6.39725	7.26844
2	212450	Control	6.12128	6.70487	4.64716	6.52921	3.61446	3.95869	3.09456	2.76498	4.00229	4.91429	2.28833	2.56996	4.34038	7.08571	2.34286	3.26274	1.32108	3.78007	1.72018	4.06877	3.14465	5.98065	3.19895	3.15513	1.66157	1.31234	1.18162	1.83727	2.09882	2.10158	6.38204	3.20175	1.66886	2.76437	1.19311	2.32558	4.07166	6.13159	4.41865	2.66857	3.0402	2.65144	1.50744	3.5707	3.76705	10.683	11.9738
2	212454	Control	9.34238	11.2507	4.29995	10.3665	4.9895	6.22711	3.50785	3.56207	7.15778	7.53138	2.87356	3.65344	2.61097	7.09442	2.40084	3.67069	1.83727	4.35467	2.04188	4.7619	3.97906	10.0791	4.54905	3.87505	1.02726	2.21169	1.38449	1.81675	2.01422	2.1722	6.8542	3.05434	2.38001	3.37302	1.55378	3.4127	2.86661	5.36795	5.01561	2.86661	2.05118	2.04042	1.50479	2.91243	2.79079	7.80059	8.31047
2	212456	Control	6.65198	8.01056	4.93827	7.36981	3.65639	2.77655	3.39656	2.73489	4.97797	5.53603	3.1732	2.63968	2.94894	7.22149	2.85714	2.87611	1.27979	3.61074	1.14588	4.37279	3.51958	7.24026	2.42718	2.39793	0.972763	0.938815	1.23177	1.03761	1.94363	1.10282	4.33084	2.969	1.39792	2.14844	1.63345	2.53824	2.51298	5.10667	4.10729	2.68097	1.91629	1.59906	1.39332	3.37531	2.77264	8.18763	7.63901
2	212461	Control	11.3694	13.1189	7.88804	14.9026	6.06703	7.39645	4.2337	3.68957	7.66624	5.57904	3.80228	3.72093	4.14026	8.99873	2.7907	3.10242	1.73729	5.20966	1.35249	6.42978	2.70842	6.6413	4.25164	2.73451	0.759931	0.933933	1.10535	0.966851	2.27901	1.69257	5.88643	3.07746	1.55925	2.04152	1.07602	2.59336	2.93017	4.39663	5.45852	2.44701	2.44853	2.28661	1.96629	3.62274	2.96782	9.81892	11.2418
2	212465	Control	5.68541	6.31712	3.10323	6.25395	2.02917	1.76768	2.40202	1.89633	3.53759	5.16698	2.01765	2.96156	2.83912	5.80076	3.41124	4.17193	2.41423	3.91909	1.00819	3.73182	2.83912	5.76092	2.54075	2.54563	0.910398	1.05566	2.25528	1.39155	1.53477	1.6307	4.62205	3.04054	1.1544	2.69231	1.44928	2.55053	2.05479	4.16667	2.97732	1.84266	1.44276	1.96403	0.922859	2.69822	2.33987	6.39962	7.4917
2	212466	Control	9.01481	10.5602	3.03814	5.44041	3.11486	4.99028	2.64516	2.51775	3.5461	4.70058	1.22502	2.38556	1.61186	3.80891	2.25952	1.80879	2.13731	4.00258	2.06186	6.64516	4.25532	11.9625	8.09471	7.70501	1.5427	1.54525	1.54867	1.32159	1.81718	1.59692	6.35359	4.09066	1.32817	3.75483	1.88053	3.25787	4.43743	8.32806	9.28812	5.43272	5.23759	5.12983	2.37795	4.59528	6.04847	9.25575	7.76535
2	212471	Control	4.75362	5.97101	4.30233	5.22952	2.73574	3.07068	2.95481	2.49855	3.12139	4.04624	1.62037	2.19907	3.24074	4.5165	1.73511	2.0337	1.86155	3.5942	1.33102	3.00752	3.00926	8.98401	4.07876	2.1097	1.92308	1.17151	1.78488	0.984067	0.843486	1.92127	4.80226	3.15591	1.46157	2.31241	1.51587	2.87329	1.92352	3.86993	3.75716	2.42507	2.04222	2.02625	0.962861	2.08907	1.74232	5.54919	7.80387
2	212482	Control	7.92031	11.0733	4.13625	5.95412	3.26829	3.59747	3.06569	2.72374	4.2233	4.70417	1.79786	2.71977	2.66861	5.49077	2.47934	3.60273	1.89504	4.13424	1.50485	4.37105	3.49684	8.90499	3.61395	2.63493	1.18896	1.57046	2.37994	1.40187	1.74024	2.08156	4.90196	2.12947	1.70358	2.98126	2.01544	2.26013	2.04021	3.50485	3.78314	2.41179	1.62347	1.61122	1.38517	2.62726	2.93504	6.77006	7.34877
2	212485	Control	6.5354	7.40896	3.61648	7.75681	3.19731	4.48261	3.18125	2.47899	3.88796	4.11074	1.62975	2.13478	2.30029	4.43886	2.21665	2.98445	1.00925	3.8688	1.17302	3.18258	2.25753	14.1374	5.07687	4.73288	1.25089	1.14449	2.36136	1.10952	2.18013	2.35967	6.88419	3.84063	1.4404	3.26633	1.7664	3.30579	3.0636	6.75653	5.8157	2.84526	2.38175	2.13476	1.91443	3.36779	3.53216	8.83481	8.28591
2	212487	Control	9.74504	11.678	4.31083	10.5622	4.561	4.30595	3.97501	3.88794	6.85941	5.94564	3.1728	3.18544	4.42679	7.08215	2.26501	3.24786	1.25356	3.58158	1.81818	4.20455	2.32426	10.9709	4.54765	4.02327	1.01744	1.30687	2.46973	1.50194	2.42014	1.50194	7.3894	3.40136	2.3369	3.39476	1.95217	4.03108	3.72971	6.32411	5.24583	2.78387	2.33377	2.52914	1.44832	3.45815	3.12225	9.25478	10.5773
2	212493	Control	8.11103	8.4446	3.44203	5.46507	3.2538	3.71573	3.6075	2.09386	5.18919	5.00901	1.55067	2.45222	2.16216	4.90267	2.77578	3.98262	1.44665	3.76675	1.84182	2.81792	2.52343	9.41601	3.76555	2.61952	2.12905	0.915931	1.60393	1.7038	2.65139	1.93316	6.8875	4.49623	1.47686	3.18555	1.64853	3.05519	2.318	4.7438	3.82108	2.17234	2.17984	1.87307	1.30482	2.50091	2.15463	6.5241	7.26247
2	212495	Control	2.90958	4.87478	2.91611	4.66786	1.75123	2.24417	2.11046	2.20225	3.94089	3.98746	1.38765	1.87919	2.01432	3.67548	1.52125	2.55835	0.899281	3.00853	1.34348	2.51121	1.83774	6.21096	3.05344	2.95036	0.901838	1.21486	1.45732	0.903405	0.936524	1.14583	5.12374	2.71304	1.15183	2.74974	1.15587	1.777	1.59074	3.64064	3.45514	1.60999	1.64736	1.50608	1.10467	2.21095	2.44344	5.70652	6.60977
2	212496	Control	3.9916	6.93277	2.98696	5.73598	3.49768	2.64484	2.78481	1.68421	3.82032	4.77987	1.59329	2.38994	2.77078	4.2348	1.63522	2.48108	2.48945	4.33502	1.55724	3.36417	1.97148	7.01451	3.18229	2.83443	1.3117	1.48532	1.76471	1.34855	1.76166	1.58785	4.46985	2.39251	2.01459	1.8018	1.50402	3.1867	2.09864	4.23225	3.6739	2.08078	1.68214	1.92678	1.36387	2.05119	2.33006	6.13712	6.48344
2	212497	Control	8.916	9.48802	3.3459	5.66038	3.52775	4.65882	2.62911	2.16573	4.83795	5.26069	2.0667	3.33333	3.7159	6.43192	3.24401	3.61842	2.16879	3.91325	1.6	4.14313	3.33647	10.907	3.47594	3.2418	1.18366	1.14548	1.29821	0.877863	1.98549	2.0229	6.00153	2.48756	1.99005	2.98507	1.03211	2.21882	2.16741	5.65445	5.35768	2.21325	1.97516	1.90519	1.25579	3.41829	2.27511	7.1867	7.60216
2	212500	Control	6.8985	8.37104	4.50936	5.3739	3.17911	3.08345	3.57853	2.29527	5.00424	4.63539	2.7134	2.40385	2.37557	4.70255	2.45902	3.68899	2.38095	3.6575	1.78268	4.11114	2.8838	7.95898	3.19746	2.8083	0.927508	1.65854	1.73298	1.73171	2.12195	1.31836	4.6199	2.88509	1.46735	2.00734	1.08161	2.93686	2.55068	4.78261	3.86716	2.08264	1.67355	1.45316	1.08114	2.81344	2.59842	6.04199	6.77171
2	212505	Control	12.1076	14.1831	6.85302	10.1802	7.92793	8.09353	7.75473	3.88087	7.40741	8.25112	3.58744	4.0395	6.10413	8.52783	4.12926	6.57066	3.79747	5.92992	2.61026	4.3088	4.12186	8.87049	5.78512	4.0732	2.12139	1.71294	1.76991	2.77778	2.82852	3.89381	7.7469	6.02837	3.0751	4.90544	2.57331	5.37507	11.615	15.4838	14.0408	12.0555	11.3945	10.0196	9.53314	9.30043	10.9043	17.5335	18.6455
2	212510	Control	7.77411	9.30403	4.70588	8.86029	3.75552	5.13573	3.41786	2.97794	5.51065	5.64309	1.90616	2.82258	2.7849	6.22711	2.41758	3.96913	1.76665	3.59238	1.46843	3.92661	2.71162	7.68307	3.66146	2.52101	1.0198	1.59016	1.62308	1.37931	1.64918	1.65116	6.66064	3.85658	1.9596	2.67669	1.15047	2.71248	2.98416	5.21779	3.97911	3.07267	2.21914	2.18697	1.5834	2.81929	2.58144	7.35271	8.10977
2	212515	Control	7.76256	10.8434	5.625	7.34251	3.95668	3.57886	3.53872	3.4124	4.98753	5.39643	1.99253	3.44256	2.98755	6.35118	2.69821	3.16403	1.90951	5.12714	1.9975	6.51993	2.65891	8.04477	4.1449	2.99235	0.974591	1.18384	2.05217	1.25348	2.01809	2.22764	5.98949	3.42538	1.32404	2.37182	1.22207	1.70791	5.01532	8.51511	7.52983	7.02179	5.7739	5.26826	4.51832	5.6436	5.06063	10.8558	13.1132
2	212517	Control	7.43802	6.50801	4.39239	11.306	4.06067	4.13424	2.96982	2.72506	7.56914	5.63654	2.57782	4.13424	2.71977	5.3424	1.26336	2.14321	1.80576	3.99027	2.09246	5.68513	4.81752	8.60511	2.46672	3.13972	1.41066	1.37201	2.58925	2.07436	2.93772	1.99922	6.64047	4.16994	2.40726	3.33333	1.85478	3.65135	3.0356	6.55451	4.08119	2.4007	1.24563	2.39035	2.42411	3.28299	2.93538	9.1944	8.43743
2	212518	Control	8.50865	11.6573	4.36006	9.70009	5.95127	3.75411	5.81341	4.12952	5.79981	6.40786	2.52691	2.81162	3.1323	6.21786	2.43446	4.2703	2.34742	5.06804	1.49813	4.30712	3.0388	8.63181	4.33536	2.71914	1.28663	1.21689	2.00358	1.28755	2.68049	2.28817	6.39827	3.87513	1.90579	3.40136	1.40389	2.54754	3.30482	5.94079	5.77821	2.97492	3.0976	2.26077	1.73253	3.27422	2.58906	8.05382	8.11974
2	212521	Control	10.4352	12.5185	6.17894	8.82499	4.54995	3.26248	3.06324	3.1281	5.07639	7.05128	2.91071	3.6964	2.80927	6.55495	4.0927	4.39723	1.62802	4.05539	1.87654	5.5336	3.25604	9.59368	3.80271	3.12265	1.20391	1.91874	2.67319	1.50489	2.3711	2.70778	5.62689	3.06586	2.3476	2.34051	1.89897	2.45006	3.05317	5.99347	5.17093	3.0225	3.48797	2.37849	2.16569	4.27144	3.23524	8.14573	9.97249
2	212522	Control	8.23345	11.5866	4.2364	7.56785	2.82427	3.08094	3.60313	3.07773	5.3125	4.84375	2.9672	2.60146	3.59562	7.34375	2.44792	4.12533	1.6684	2.60281	1.51515	4.89838	3.5975	6.5335	5.02283	2.61737	1.20432	1.45409	1.3289	0.954753	1.4944	1.41137	4.55686	2.8774	1.20884	3.17328	1.29707	2.74885	2.05231	5.12727	3.03416	2.01488	1.72727	1.65515	1.39975	2.54407	2.25414	5.53734	6.19985
2	212523	Control	6.41317	8.1679	3.6343	6.08646	3.30108	2.84091	2.67197	2.50998	4.26136	3.79819	2.32295	2.3823	3.6869	6.92395	2.49292	3.9818	1.42045	4.09323	1.8782	3.40715	2.43626	10.7175	3.59066	4.03769	1.16644	1.34469	1.79372	1.38951	1.83774	2.19632	5.66547	2.74404	2.16216	2.47748	1.53153	1.98288	2.12303	3.26916	4.70054	2.30406	2.43858	1.87819	1.41561	3.52791	2.49046	7.16755	8.4399
2	212524	Control	5.47945	7.29567	3.51455	4.82456	2.41891	2.1405	3.02198	2.1464	2.35875	3.94737	1.20614	1.91781	3.06681	4.55293	2.03074	1.42779	1.98347	2.47117	0.879121	3.84193	2.63158	9.29368	3.91753	3.1405	0.742268	0.907591	1.27888	1.07261	1.77393	1.48515	6.04055	3.22581	0.910596	2.39472	1.24585	2.78124	1.73203	4.68468	3.58019	1.92779	1.68769	1.83757	1.04729	2.67038	2.72965	6.88073	8.40861
2	212530	Control	8.86838	8.99237	4.95568	6.95617	4.06602	3.69775	4.23558	3.2998	4.69314	5.73606	2.04737	3.00722	3.08989	5.54217	2.36473	2.36948	1.85484	3.66345	2.37425	3.97431	3.57	6.59413	3.06122	4.31063	1.28416	1.38386	2.33706	1.48026	2.79697	1.38158	5.55005	3.4995	1.32057	2.50412	1.62899	3.69637	2.94764	6.09236	4.61897	3.19245	2.97966	2.32196	1.64168	4.41882	2.89668	8.49216	7.80925
2	212531	Control	4.85356	6.21066	3.18391	4.5664	1.63659	1.84332	2.42779	1.46935	3.47135	4.14399	2.00669	2.59414	2.173	5.43478	1.841	3.40479	1.84641	3.55351	1.50691	3.59983	2.42779	6.03641	3.25255	2.23428	1.49777	1.1791	1.21212	1.21367	1.17947	1.62628	4.52648	3.01282	1.2516	1.79028	1.28411	2.30179	1.63909	3.75176	3.23336	1.81109	1.53221	1.41	1.67292	1.80053	1.78181	5.67131	6.7033
2	212534	Control	5.42396	8.25309	3.06685	5.43703	3.47796	2.85813	3.03135	1.99793	3.56775	4.66712	2.74914	1.89068	2.54383	5.42024	2.57555	2.44828	1.55226	3.17023	2.05973	2.7883	2.41463	8.86218	4.32236	2.82281	1.19944	0.837287	2.06473	1.67317	2.98299	1.72943	7.26866	4.62185	2.24278	3.91608	2.04711	3.11011	2.69614	5.38501	4.3956	3.08066	2.98297	2.36967	1.59765	3.58561	2.70063	7.42872	7.82152
2	212535	Control	6.08403	7.90979	3.04465	5.87838	3.37496	2.89953	3.80856	2.63247	4.16807	4.97145	1.98653	2.75723	2.65636	5.17821	2.01748	3.06914	0.881057	3.41562	1.28378	3.70745	2.52355	7.14853	3.05988	1.60907	1.05569	1.02821	1.74005	1.26549	1.4508	1.08237	5.31605	1.61333	1.50834	2.56207	1.06157	3.49206	2.04549	3.83844	3.36532	1.91702	1.75086	1.33486	1.21742	2.72401	2.13681	5.01077	5.65142
2	212540	Control	11.1194	13.6009	6.40835	9.5309	5.57621	3.19346	5.56793	2.82738	6.34508	7.34421	4.34783	3.0438	3.63097	7.15345	3.63771	2.56315	2.3525	4.92354	2.04385	5.36113	2.82528	7.57871	3.47802	3.11544	1.02892	1.02949	1.25313	1.97442	2.16908	1.72462	4.29448	3.43192	1.00418	2.42813	1.63059	1.78571	2.20078	4.55987	4.13086	2.84639	2.97538	1.61583	1.34259	2.71698	2.29399	7.11695	7.66086
2	212541	Control	11.6512	12.3938	7.42459	12.3357	6.58404	6.49903	5.90962	3.90414	6.55611	5.63272	2.85935	2.97183	4.16988	7.13735	3.5108	2.96953	1.89628	4.14889	2.12601	4.17957	3.78525	9.12095	5.48398	4.30321	1.71844	2.01586	2.81271	1.98413	3.60211	2.04891	7.78661	5.53714	2.45521	3.93649	2.03266	3.70738	3.56878	6.89655	6.14187	3.32263	3.41584	2.55425	1.92712	4.14084	4.62528	11.2774	10.0087
2	212544	Control	6.56832	8.7522	4.43975	6.89898	2.74455	2.32149	3.16456	2.25114	4.77696	5.26131	1.75623	2.52454	2.87921	4.73684	1.9993	2.11268	1.482	3.90983	1.33662	4.15347	2.24798	6.53805	4.20348	2.99786	1.92719	1.25904	1.44578	1.76612	2.56959	2.0359	6.45508	3.46588	1.93861	3.43901	1.6442	3.55125	2.26886	4.76641	4.40537	2.645	2.10227	1.89897	1.38101	3.25758	2.68583	7.7025	8.21164
2	212545	Control	11.4646	12.6235	6.54565	9.13594	5.89532	3.95387	4.79075	3.18506	6.97802	7.72603	3.12329	3.40099	3.78705	6.85683	1.53593	1.92308	2.42424	5.09589	2.14404	5.82098	3.78497	8.72986	3.96707	3.52192	0.860456	1.15888	1.15888	1.3463	1.79506	1.12191	5.32433	3.15789	1.3915	2.62566	1.46782	2.77778	1.91811	4.38078	3.54309	2.69224	2.58924	1.99889	1.56942	3.32656	3.15906	8.66753	8.93222
2	212547	Control	10.3835	13.1998	4.43787	8.43658	4.98812	3.90071	4.01417	3.24484	5.78512	6.32014	2.12139	3.0124	2.94464	9.38607	3.00353	4.25532	1.36014	3.6116	2.60201	4.84634	2.89427	7.78938	3.56212	3.0448	1.13043	1.25923	1.12994	1.6094	2.38923	2.30235	7.50109	4.40471	1.91721	3.74401	2.40385	2.57081	3.07296	6.58861	4.60135	2.17994	2.34266	1.99203	1.36986	2.95752	2.4027	9.10356	8.20881
2	212550	Control	10.4615	13.7225	7.35975	11.0256	5.55841	5.43869	6.10256	4.91803	7.27459	6.2436	3.88747	3.63916	4.19652	8.30769	2.91411	6.52956	2.31481	5.28747	2.97283	5.75835	3.94669	7.7787	4.93367	4.47761	1.61625	1.28738	2.40564	2.32365	2.81924	2.28027	7.61231	4.08674	2.12412	3.29167	1.20582	2.70495	3.56827	7.28946	5.68905	3.18021	3.18246	2.70892	1.8918	3.23607	2.82735	8.27294	7.86119
2	212551	Control	12.9332	14.4448	8.55365	14.5251	6.7555	7.42804	5.86047	4.77964	8.00371	12.171	3.59133	4.57779	5.96969	8.79802	4.48916	4.5977	2.63566	6.39752	2.85448	8.81167	5.83127	9.0875	10.823	6.26407	2.17554	1.01351	2.59009	2.3622	2.36309	1.84072	6.18401	2.96881	2.07156	2.33434	1.28253	2.93233	3.2505	6.78445	4.15094	3.0146	2.6089	2.83487	1.81561	3.39703	4.0773	9.45866	12.3921
2	212552	Control	8.52273	9.97932	5.8001	7.30949	3.27103	3.82627	4.81616	3.41615	4.44444	5.42636	2.32799	2.84532	3.77847	7.65253	2.32799	6.05904	1.14345	4.9974	2.33161	5.70244	3.51421	7.78608	3.2613	1.88828	1.18017	1.53242	1.21664	2.12014	1.29615	1.80534	6.58517	4.01259	1.29921	4.22091	1.38013	2.48032	3.13663	6.60394	5.67476	2.97345	2.48359	2.44941	1.79142	4.59791	4.52449	11.0855	12.52
2	212557	Control	7.73894	10.468	4.87106	6.84097	2.72695	3.39407	2.50447	2.32475	4.78914	5.02495	2.14209	2.42511	2.96006	5.81727	3.53319	2.9664	2.21984	4.51451	1.93064	4.63029	2.96429	10.9642	3.80155	2.03029	1.60979	1.35266	1.35353	1.58116	1.06246	1.89955	6.61931	3.13916	2.13661	2.74725	1.45773	3.2999	3.33572	7.13569	6.84324	2.83465	2.69727	2.05519	1.63511	2.89772	2.58213	8.35244	8.86458
2	212558	Control	7.66773	8.66788	3.15934	5.98527	3.06777	2.78921	2.78921	2.10623	5.15276	6.52968	2.32664	2.55358	2.41899	5.2031	3.28917	2.83493	1.8357	4.57666	1.55109	4.89255	3.47032	7.11065	2.80763	2.77393	1.66205	0.899654	1.34995	1.00416	1.4884	1.0052	4.65763	1.91571	1.49409	1.77083	1.11966	2.11659	1.97459	4.31939	4.01579	2.91795	2.51204	2.63384	1.6824	3.66483	2.85272	6.19089	6.55143
2	212561	Control	8.75822	10.2175	4.8168	7.91426	3.59504	3.99177	3.70675	3.33471	6.28337	6.11407	2.6694	2.83484	2.6716	6.52977	1.97287	4.57543	1.56895	2.42798	1.60362	4.69329	3.49219	6.10264	2.66713	2.66805	1.0045	1.10803	1.7307	1.52302	2.4559	1.5917	4.48072	2.85515	1.11266	2.47042	1.11849	3.43869	2.30286	4.37893	3.75153	1.53497	1.64508	1.89274	1.10063	2.88562	1.88679	5.32959	6.36284
2	212562	Control	3.92157	6.55598	3.16239	4.32178	2.60461	2.30375	2.30375	2.60239	5.02984	4.29604	2.0017	2.04429	1.95578	5.65957	2.42656	2.30868	1.32933	2.43486	1.23615	2.8121	3.79046	5.64629	4.61969	2.61438	1.86741	0.794022	1.58656	1.44657	3.9664	1.49533	5.18692	2.39324	1.82927	2.01123	1.22584	2.62295	2.38275	4.16089	3.26814	2.19392	1.7163	1.64474	1.12303	2.76655	2.8503	7.33123	6.82538
2	212571	Control	6.61084	7.23104	4.50928	8.49558	3.57774	2.68841	3.52578	2.91134	5.69285	5.6338	2.20167	3.16762	2.8647	5.15192	1.89261	2.34306	1.90097	3.57143	1.71882	4.75981	2.7361	7.9658	3.27942	3.32286	0.898069	1.3022	1.21294	1.39263	1.48181	2.06556	4.41441	2.5641	1.57587	2.42806	1.13533	3.06583	2.56674	5.6691	3.94494	1.99158	1.47044	1.5231	1.27362	3.03654	2.62996	7.06052	6.2919
2	212585	Control	9.43987	10.9761	6.29921	9.90177	4.55617	4.39216	3.95923	3.37255	5.9906	5.91229	2.93542	2.97922	3.91696	8.46063	3.0944	3.49568	2.00708	6.70588	2.59128	5.93087	3.29025	9.57414	5.06683	4.72637	1.95591	1.58385	2.45342	2.23602	2.10984	2.01926	5.20249	3.20573	1.40274	2.95123	1.55909	2.99532	3.14081	5.81456	4.69541	2.37264	2.95506	2.95972	1.51885	3.30593	4.0042	9.9895	10.3086
2	212587	Control	6.71171	9.64398	4.1065	6.72079	3.11653	2.71003	2.84424	1.80668	7.54632	7.74077	2.83528	3.37686	2.60791	6.35135	1.80018	2.16998	1.44796	4.24188	1.35501	3.4763	2.97565	12.6609	3.85577	3.39286	1.6411	1.17773	2.64475	1.28434	1.78571	1.67677	5.18784	2.97278	1.43472	3.29513	1.51025	3.08686	1.96308	4.18322	4.57837	1.93925	2.46017	2.5503	1.16877	2.6205	2.64327	7.23145	8.13218
2	212588	Control	5.929	7.02948	3.36611	4.3429	2.57673	2.98564	2.08018	2.53212	4.19818	4.79245	1.28642	1.85115	2.67925	4.34126	2.07547	2.54077	1.36312	4.00908	1.514	3.29545	2.75888	7.4328	3.42278	2.76561	1.97098	0.766913	1.28626	0.60175	1.80624	1.91781	5.68213	3.21782	1.56938	2.61204	1.38007	2.68861	1.66604	3.93848	3.29711	1.79742	1.31752	1.84245	1.25445	3.09801	2.73664	5.25033	7.1818
2	212589	Control	9.20188	9.79381	4.74401	8.21982	3.15294	5.03766	3.57143	3.38028	4.69043	5.29522	2.29401	2.20347	2.9522	8.52858	2.80899	3.7594	1.88235	3.28176	1.35895	3.61502	2.90943	13.006	3.71846	3.51342	1.39442	1.62467	2.15446	1.55732	2.78146	2.25689	5.77689	2.82674	1.92755	3.08867	1.13523	2.22517	2.88057	4.86213	5.65958	2.85894	2.08729	2.34029	1.55757	3.75607	2.27608	9.42839	8.11894
2	212590	Control	4.8441	7.17863	3.86555	6.59586	4.14102	2.96089	3.84187	2.62277	4.9527	5.56483	2.94772	2.50976	3.39455	6.44803	2.33853	2.95924	2.12409	4.24107	1.66852	4.12486	3.51955	7.462	4.50782	2.62552	3.3195	1.42726	1.84247	1.93459	2.34591	1.56394	6.33087	3.4626	2.03609	3.04569	2.00279	2.80977	3.49558	6.09023	6.39218	2.9876	3.27375	2.58296	1.91801	4.57541	3.98946	11.8267	13
2	212591	Control	5.29187	7.51096	3.83562	5.15351	2.85557	2.95243	3.39726	2.90252	5.08197	6.3795	3.39168	2.57393	3.92799	5.89842	2.12882	2.18579	1.20482	1.91571	1.53425	4.15528	3.22228	7.50955	3.67089	4.34599	1.60202	1.2226	1.01266	1.56052	2.27656	1.39299	5.57668	2.19966	0.931414	2.71186	1.35593	2.72109	2.63963	4.94158	3.80279	2.10245	2.51054	1.8458	1.30069	2.72135	2.51536	8.75144	8.36699
2	212596	Control	6.82429	6.65951	2.7957	6.52643	3.50216	3.1166	3.01237	3.02213	4.18904	5.85707	2.36559	1.8797	2.90011	4.99463	1.88375	2.15054	2.26782	3.28487	1.12843	3.71767	3.06452	7.83931	5.06625	2.61107	0.934944	1.36293	1.28655	0.817121	2.49124	1.83379	4.30192	2.26386	1.32968	2.42282	1.06049	2.34926	1.49383	3.89769	3.11359	1.66725	1.68754	1.93616	1.06105	2.62654	1.72414	5.74413	6.10247
2	212601	Control	7.84771	9.53488	3.95963	8.00311	3.64907	4.98442	4.59502	3.26087	3.40821	5.90062	1.62917	3.10078	2.94345	7.61461	2.02335	3.96887	1.9425	3.43214	1.7871	4.50311	4.03414	6.36421	5.15723	2.64484	2.64317	0.755668	1.69918	1.82735	1.06918	2.267	6.70886	4.42198	2.40506	3.34596	1.45662	3.15856	2.38854	5.94336	4.37985	1.89168	1.51606	2.15957	0.836154	3.14804	3.0895	7.80283	7.5396
2	212603	Control	10.0727	10.6962	5.97668	13.8333	5.49491	5.09647	5.65075	3.06234	6.60857	7.21276	4.09717	4.20595	4.16818	8.89938	2.86336	4.21818	1.60408	4.86919	1.81818	4.42992	2.86855	8.24776	4.57408	3.14361	1.1889	1.65125	2.08264	2.17966	2.57681	1.51915	6.69317	3.68526	2.12131	3.04535	1.96013	3.40608	2.08473	5.3005	4.21743	2.53943	2.14276	2.27913	1.43106	2.74652	3.73444	9.19818	9.13494
2	212604	Control	5.16509	6.46847	3.04618	5.79568	1.99803	2.65139	3.10966	1.57222	3.81978	4.17755	2.38718	2.31875	2.15969	4.76657	1.95822	2.15969	1.14491	3.01244	1.30847	2.58762	1.99542	11.1548	4.62963	3.09076	1.9382	1.09397	1.51515	1.5143	1.85289	1.59888	5.09716	3.46674	1.85968	2.58863	1.5788	2.81215	2.70868	5.95726	4.59528	2.69732	2.11846	1.95187	1.29382	2.46982	2.54707	6.92751	6.93642
2	212605	Control	9.20514	10.6371	5.02732	7.31908	4.73324	4.35616	4.07661	3.55969	5.05188	5.97707	3.25225	3.7401	3.822	5.67376	2.51092	4.21571	1.5052	4.21456	2.24473	4.7046	3.11561	8.75374	3.824	3.72928	0.805709	1.21867	2.09244	1.08046	2.09147	1.79517	5.31546	2.98266	1.31609	2.63158	1.39082	2.97715	2.22189	5.08272	4.50142	2.44448	2.12162	1.95873	1.18034	2.78027	2.74873	8.43913	8.43193
2	212611	Control	6.74357	8.78438	4.58797	6.7706	3.29035	3.06258	2.93725	3.02491	4.53535	5.23514	2.44011	2.26667	3.32742	5.94499	2.92943	3.83586	1.52125	3.6032	1.78094	3.46205	2.84571	20.7366	4.41826	3.27086	1.58146	1.13929	2.09482	1.54355	3.45715	1.80147	10.5652	4.24668	2.21402	3.42668	1.48588	2.25342	2.33175	5.36493	5.85671	2.57771	2.62258	2.28441	1.6129	3.23686	2.38953	8.43167	7.7157
2	212614	Control	6.38298	7.53749	3.56718	6.30915	3.99683	3.39652	4.71474	2.28978	4.1502	4.61721	2.24675	2.20907	2.48521	6.974	3.23344	2.76134	1.74257	3.20411	1.46187	3.20919	1.97239	8.80968	4.69169	2.64568	1.07095	1.03887	2.07636	0.603015	1.87479	1.20603	4.68171	2.83114	1.98386	1.74907	0.743997	2.08473	2.46737	4.806	3.56915	2.26115	2.02843	1.99872	1.05196	3.3855	2.21938	6.9004	8.0609
2	212615	Control	7.70732	10.3314	5.36324	7.27894	3.72366	2.53411	2.83341	3.81232	4.63415	5.60702	2.44021	2.53782	3.27468	5.27086	2.63415	3.61152	1.51812	3.22896	1.31836	4.9829	4.50539	10.0711	4.21758	3.31361	1.61736	1.14263	2.20559	1.57667	2.09073	1.57978	7.26985	3.8674	2.2934	2.40821	1.19284	3.20285	2.50593	5.34351	4.91276	2.77731	2.63158	2.17539	1.67882	4.19782	3.84811	10.2138	9.96084
2	212616	Control	6.31709	7.43802	3.147	5.28926	2.69598	2.85006	2.35732	1.78497	4.87402	5.20231	1.81969	1.56895	2.60438	5.36746	2.14699	2.8607	1.45288	2.23973	0.951199	3.4797	2.97644	6.29898	4.27582	3.03577	1.71171	1.02379	1.17258	0.811542	1.59159	1.14114	4.80363	2.74676	1.72362	1.89873	1.23792	2.05252	1.99466	5.0784	3.3856	2.2966	2.28205	2.06995	1.06819	2.85205	2.62126	7.74987	8.27969
2	212627	Control	7.22892	8.24873	5.06369	8.04707	4.13749	3.87056	3.63405	3.18471	5.81137	5.71066	1.71374	2.72756	2.28209	5.67533	1.90597	2.00829	2.0727	4.2648	1.458	5.44759	3.68488	14.7651	4.98065	3.71325	1.34124	1.67829	2.40062	2.06292	2.52642	2.32318	6.69424	4.2735	2.51295	2.9008	1.66191	3.10559	2.82236	5.70281	4.35132	2.46154	2.0225	1.7989	1.6872	3.52736	2.58609	7.47388	8.07972
2	212632	Control	7.80961	8.30258	4.91196	7.77418	3.88709	3.19001	2.40185	2.77906	4.80148	4.43418	2.12373	2.21504	2.62794	5.76302	1.33826	2.40407	1.11369	3.9261	1.75439	3.42434	3.45941	8.89804	4.42198	2.90863	1.0117	1.51563	1.26382	1.45386	2.05242	1.32827	6.59689	3.77778	1.87123	3.39144	1.75048	2.82629	2.44954	4.11125	3.85014	2.5526	1.41648	2.04223	1.62293	2.61155	2.48748	7.30949	8.04637
2	212633	Control	6.0308	6.80942	3.81647	6.46958	3.12768	3.20787	2.22793	1.54308	4.31624	3.80017	1.75214	1.84233	2.94998	6.06578	2.22317	2.61466	2.02064	2.52677	1.83839	2.57511	1.97171	7.10079	3.52711	2.68149	1.04541	0.784057	1.40523	1.20797	1.99086	0.947093	5.06246	3.28192	1.41169	2.12975	0.854982	2.19384	2.1978	4.46456	3.10288	1.76178	2.00937	2.20411	1.43137	2.88258	2.47398	6.10676	7.88319
2	212640	Control	10.0422	10.8349	7.0992	8.78347	2.96331	4.9672	5.41686	3.61502	5.30019	7.21988	3.32865	4.7329	3.7037	8.44674	3.04735	4.65882	3.01887	4.50916	1.87705	6.62283	4.78424	13.9222	6.16582	3.96158	2.75367	1.8851	2.00659	1.53015	3.67933	2.49025	8.6865	4.46241	2.16607	4.17042	2.28985	4.43778	3.92382	7.96518	5.99146	3.33169	2.91406	2.68313	1.80654	4.19132	3.69276	10.9886	11.8887
2	212645	Control	4.91464	5.18135	2.59471	5.04945	2.95337	2.85714	2.28097	1.76349	3.41792	3.4715	2.12106	1.45003	2.07361	4.92739	2.48319	1.97711	1.65889	2.23493	1.14286	2.7013	1.86529	5.73705	3.21556	2.18254	1.62634	1.03216	1.34921	0.793336	1.42744	1.38944	4.13683	3.02789	1.70974	2.2655	1.83926	1.86879	1.75038	3.62852	3.42466	1.31879	1.57841	1.65563	1.37125	2.61488	2.00406	4.7014	6.33588
2	212648	Control	4.78153	7.00742	3.91914	5.09106	3.26311	2.26898	3.00907	1.32177	3.13273	3.33608	1.40033	2.14521	2.79951	4.9403	2.26991	1.94215	1.36307	4.29043	1.52829	4.29397	2.43399	11.1184	3.48914	2.01055	1.28332	1.02007	1.6469	1.11916	2.07237	1.71165	6.37595	3.82712	1.81698	3.3619	1.32714	2.60726	2.16734	4.50278	3.67232	1.71371	1.68704	1.41443	1.31062	2.2523	2.07871	5.95973	7.73671
2	212650	Control	3.3912	3.6349	2.46764	3.58015	1.66194	1.53722	1.81745	1.13177	2.98387	4.23387	1.33118	1.93783	1.81745	3.63196	1.65389	2.35103	1.09312	2.58795	1.25303	2.86753	1.6142	7.91869	2.57264	3.27372	1.02874	0.696126	1.33293	0.999394	1.14908	1.81543	4.31873	2.34399	1.00395	1.54733	1.52346	2.43161	1.4687	3.64078	2.54104	1.75489	1.12922	1.34632	1.25714	2.41429	1.59977	4.43047	6.69438
2	212655	Control	9.88437	11.3144	6.53473	8.86644	5.13878	5.59701	5.26906	4.23538	6.16362	6.52255	3.69817	4.65896	4.69974	9.31446	3.9267	6.16131	1.79775	4.92721	2.3525	6.05834	5.00187	7.23214	4.75483	3.03391	1.15761	1.2474	1.27748	1.36539	2.40356	2.0214	5.87709	2.97974	1.48987	3.06548	1.52695	2.32005	3.0759	7.01638	6.18667	3.23482	3.19135	2.94314	1.61183	4.80384	3.97545	9.36999	11.9449
2	212659	Control	6.74699	7.8219	4.55645	8.63801	4.83286	4.14154	4.50161	2.97907	4.0546	5.76923	3.36943	2.76886	3.52847	4.0931	2.84683	3.14516	1.65389	4.01445	1.16466	5.11066	4.45604	9.65362	8.26923	5.1553	1.984	1.12	2.43044	2.11335	2.39923	2.62568	7.70713	2.79653	2.18509	4.01284	2.57815	3.91779	5.01866	7.73109	6.17422	4.66418	4.4486	3.99101	3.58276	4.3771	4.16745	9.90284	11.5031
2	212660	Control	5.67556	7.14588	3.22307	5.96952	3.34746	2.62267	1.94833	2.58365	4.39375	4.72973	2.15736	1.26957	2.24386	5.83756	2.61824	3.01103	1.48936	2.67176	1.22518	3.3121	2.15827	7.01378	3.24357	3.27317	0.672989	1.22287	1.52858	1.19266	1.98838	1.49801	5.65111	3.00706	1.44216	2.63319	1.07858	2.24546	2.23966	4.79203	4.19139	2.50766	1.82552	1.57329	1.55172	2.43622	2.29841	6.73188	8.37505
2	212670	Control	5.8619	6.09514	3.98208	5.02488	2.37977	2.67857	2.23547	1.88867	4.16254	4.55671	1.48662	1.48441	1.97922	4.85629	2.37859	2.29541	0.897308	2.53227	1.63366	3.32506	2.08024	6.63633	2.61364	2.68939	1.21166	1.24953	1.78368	1.32425	4.99432	2.72727	7.5959	4.67681	1.86312	3.90595	1.18005	3.4981	2.9208	5.88125	5.22374	2.3988	2.79655	2.21555	1.64732	3.32145	2.68646	8.56017	8.56338
2	212675	Control	8.13397	9.98081	5.24038	7.05713	5	4.3687	4.18068	3.45655	5.13189	6.23202	1.91479	2.8777	3.87931	6.4207	2.49161	2.87356	1.44231	4.03458	1.92123	5.47025	4.02878	8.29619	4.27643	3.72905	1.06092	1.46958	1.4721	1.50376	1.60629	1.74598	5.10624	3.05737	1.61346	2.40385	1.23882	3.53587	3.32753	6.32028	6.01897	3.34429	3.00504	2.29126	1.83788	3.39213	2.53581	8.92028	9.12444
2	212676	Control	7.67223	9.08142	4.81172	9.3145	3.61825	3.44108	3.60502	3.49687	4.58333	5.21105	1.51199	2.97185	2.86608	6.20438	1.61458	2.30366	3.14961	3.6069	0.993204	5.64558	3.8602	6.87112	2.95031	2.29215	1.24272	1.16414	2.05506	1.93874	1.47458	1.90144	4.83619	3.69362	1.36559	3.07752	1.32916	3.14685	3.06122	4.86871	5.70231	2.87586	2.60997	2.41537	2.09625	3.44702	2.89723	10.2845	10.0055
2	212679	Control	11.4984	12.7149	9.12392	12.824	7.04225	7.21088	8.15217	5.99183	4.85041	7.69231	2.44123	3.61991	5.21069	8.69172	2.53508	5.21306	2.31608	4.26497	2.22727	6.09368	5.52286	10.8878	5.5434	4.99271	1.56763	2.1842	3.53499	3.57143	4.00437	2.15015	9.26669	5.0767	2.55848	5.62249	1.47059	4.23667	6.37681	8.24303	8.45098	5.35266	4.06898	5.91659	3.5735	5.96668	5.98026	16.5312	18.0401
2	212682	Control	6.376	8.52858	4.08835	6.59755	2.7307	4.08259	2.77386	2.5858	3.56975	6.18557	2.015	2.90262	2.67104	6.46067	2.57611	3.00328	1.41243	3.85882	2.11566	3.42723	1.96906	7.04085	3.01225	3.18514	1.15779	0.893744	1.25828	1.78867	1.58783	1.29054	5.48173	3.71353	1.36122	1.72471	0.969251	1.76785	4.4926	7.4185	6.68896	4.96217	4.19753	4.56153	3.73305	4.61755	4.26732	8.00423	9.73107
2	212690	Control	10.8713	13.3903	8.19405	11.0748	6.59026	5.98291	5.83197	4.80456	7.19805	8.49593	4.5177	3.5409	3.7022	8.3808	3.9886	4.82026	2.82324	5.11038	3.0932	7.48576	4.84133	9.65493	4.55177	4.10292	1.7733	1.70316	1.98261	2.01669	2.88495	1.7733	6.34589	3.55897	2.02302	3.69338	1.75377	3.49284	3.19322	6.05021	5.62771	2.99369	3.12839	2.49774	1.37407	4.13283	3.80523	8.56988	9.16501
2	212692	Control	6.96649	8.2083	4.37472	9.09091	4.91803	3.35245	3.80363	3.98406	5.15873	6.56388	2.95284	3.04233	3.22296	6.09003	3.39357	4.01943	2.0354	4.37279	2.33686	5.97345	3.09187	7.45184	4.03343	2.50909	1.30529	2.39304	1.59884	1.70661	1.52229	1.70413	6.37988	3.82235	1.8586	2.76665	1.39143	3.2399	2.79941	5.15579	3.81977	2.85238	2.26597	1.65243	1.68612	3.11631	2.19087	8.24972	8.22632
2	212693	Control	5.94595	9.11361	3.68047	7.02048	3.30959	3.57737	3.70988	2.50313	4.32612	6.07069	2.41164	1.99584	2.82627	6.15641	2.07727	2.9608	1.29436	3.91667	1.41608	4.15455	2.78702	7.71553	2.94906	2.00938	1.03714	0.8364	1.57401	1.57138	1.60481	1.8407	5.12906	2.08895	1.44199	1.57718	1.51771	2.54863	1.66069	4.31002	4.20834	2.20671	1.90926	1.68465	1.53032	2.78515	2.53596	6.93313	7.36522
2	212812	Control	7.32051	9.38527	4.42561	7.98122	3.25012	3.98687	2.39774	1.87882	5.21127	5.34459	2.1097	2.30263	2.62295	4.9812	3.05164	3.05451	1.22757	5.02583	1.64396	5.16674	3.56306	10.5677	4.56328	3.9544	1.03387	1.49786	1.92651	1.4622	1.81689	2.17624	5.72451	3.8599	1.67857	2.86225	1.50592	2.86021	2.51228	5.15776	4.68013	3.39943	1.99279	2.30842	1.28569	3.14275	2.93283	7.64428	8.59746
2	212813	Control	6.08008	6.72601	3.17146	5.95238	3.32341	4.01189	2.92224	1.79015	3.6085	4.0099	1.48515	2.81481	3.75309	6.47233	2.61728	3.91477	0.99108	5.20833	0.992556	2.27948	2.87271	8.55746	4.43281	2.97099	1.39958	1.57068	2.20049	2.79427	3.14246	1.53792	5.24292	3.36488	1.68539	2.97411	1.79894	2.27591	2.29808	4.49082	4.18403	2.66312	2.94902	2.47285	1.55	3.6394	2.91715	7.81667	8.62876
2	212814	Control	7.22284	7.67077	4.65247	6.22197	2.63749	3.80952	3.25294	2.57992	4.53274	4.75392	1.84564	3.02182	2.62717	5.26316	1.39978	2.41437	1.73864	3.87423	3.07778	4.03135	3.07606	8.14088	4.03458	2.53602	1.09573	1.32641	1.49856	0.92219	1.84438	1.38488	5.61668	4.23188	2.61021	3.06005	2.14742	3.75289	1.55039	2.34375	2.34375	1.55039	2.34375	2.32558	0	8.52713	2.34375	9.30233	2.3622
2	212820	Control	5.13036	5.63499	2.86678	6.27368	2.10881	2.69701	2.14918	2.2297	3.28007	3.99495	1.55724	1.93929	2.39899	4.08077	2.0185	2.99452	1.6027	3.25032	0.92827	3.50655	2.73454	7.71072	3.7921	3.45011	1.06073	1.11435	1.5932	1.2749	1.645	1.3535	5.25333	3.52	1.81624	2.36765	1.54956	1.8622	2.39849	5.13983	4.30351	2.20838	1.85571	1.77828	1.47448	2.61018	2.59126	6.28193	7.21492
2	212825	Control	6.5468	8.11808	2.6827	7.30129	3.00509	2.07756	2.58303	2.03421	2.76243	4.70263	1.70586	2.213	1.06089	5.67605	2.1659	2.07852	1.39276	3.38119	1.85014	2.35131	3.3241	7.17378	4.39221	3.12403	1.88621	1.35928	1.82211	1.7316	2.00679	2.28748	6.33147	3.41085	1.43213	2.88551	1.466	2.81996	2.7394	3.88836	4.45663	2.09574	2.19413	2.22488	1.26251	2.34282	2.05055	7.20076	6.5425
2	212828	Control	6.3655	6.77618	4.31212	8.41889	4.94845	4.72279	2.89256	2.05339	4.09836	4.5082	2.46914	2.6694	3.68852	6.99588	1.23203	2.6749	2.27273	3.28542	0.823045	4.11523	3.7037	11.336	3.10391	2.97297	1.35135	1.07962	1.48448	1.75676	3.10391	2.83784	6.52174	3.24324	2.43572	2.97297	1.62602	2.84168	2.03993	4.56522	4.6814	2.29736	2.38612	2.00523	1.12749	2.60983	2.47503	7.46528	7.09621
2	212829	Control	9.73574	9.1922	4.70914	6.11111	2.37099	4.44444	4.72222	3.20781	2.49653	5.54017	1.80305	2.07756	2.22222	7.22222	3.05132	5.13889	1.38889	3.33333	2.78552	5.69444	4.17246	8.90688	2.62097	2.72452	1.51668	1.41414	1.81635	2.11694	2.92339	3.52823	6.2753	4.35664	2.94715	3.23887	1.52439	2.12121	3.40746	5.78512	5.34817	4.16069	3.20374	2.74071	2.04741	3.91664	3.16547	8.98634	8.5467
2	212830	Control	10.1757	12.674	6.34218	9.69163	5.43718	6.30037	3.37491	2.93686	7.46706	6.82318	3.00146	3.4407	2.92398	8.56515	3.65497	4.03226	2.06642	4.68521	2.57164	7.04329	3.7308	11.0981	5.05288	4.52409	1.70388	2.64085	2.82021	2.29277	3.64063	2.93427	7.70588	4.41696	2.30224	3.59882	2.77942	4.70588	2.92347	6.97374	6.31986	2.96519	2.28448	1.80801	1.80567	3.96723	3.13844	8.92626	8.11744
2	212838	Control	9.44444	8.33333	5.61798	11.236	3.9548	2.77778	1.68539	1.66667	5	4.44444	1.66667	1.66667	2.22222	3.33333	0.555556	3.33333	1.66667	3.33333	3.33333	1.66667	4.44444	7.58483	2.78884	3.19361	1.40281	0.398406	0.998004	0.398406	1.59363	0.398406	4.4	1.40281	1.59681	1.99203	0.609756	0.398406	1.64148	4.43864	4.03961	2.78718	1.93211	1.88186	1.1731	2.53396	2.45239	7.07757	6.44316
2	212840	Control	4.19426	5.51268	2.87611	3.86313	1.87845	1.43646	2.20751	1.54696	2.42291	3.85888	1.54185	0.997783	3.19735	3.30033	1.10254	2.53863	1.10375	3.09735	1.43488	2.54144	1.54355	6.28312	4.54201	2.35027	1.0598	1.36364	1.21396	0.984103	2.04545	1.28788	3.48749	2.05011	1.29278	2.13252	1.21858	2.65152	2.57278	5.99594	4.03253	2.09956	1.45713	1.87011	1.32293	2.41005	2.60928	6.51289	5.85647
2	212842	Control	8.58995	9.55466	4.80065	9.65126	4.24144	3.32792	3.08442	2.12072	5.34846	7.78589	3.07692	3.48178	2.84091	5.51053	2.02593	4.1329	2.03252	4.96743	2.02922	3.7368	2.27273	7.82152	6.37409	3.87029	1.72504	1.51594	2.19436	1.30685	2.29885	1.5674	5.20231	3.46457	0.995286	2.14435	1.26716	2.25485	2.269	4.34308	3.4125	1.4734	1.58774	2.05423	1.03825	2.59634	2.40832	6.94179	6.94673
2	212844	Control	8.72483	10.1417	5.07084	10.9865	5.38117	5.36113	5.29851	4.25691	4.99255	4.46097	3.05514	2.60417	3.56877	7.22802	2.45353	4.10142	3.06657	4.858	2.60805	6.55249	4.09531	12.1432	6.28391	4.6995	2.12285	1.80832	2.66366	2.21419	3.52144	2.07675	9.28442	6.38587	2.81179	3.66848	2.13055	4.20814	3.6442	6.77369	5.79483	4.15035	3.64992	3.37785	2.31191	4.6685	3.37255	10.8448	9.73975
2	212845	Control	7.80872	7.70164	4.86322	5.96833	2.55786	2.30583	3.03398	2.18314	3.99758	4.35572	2.29885	1.57385	2.7845	5.92861	2.78619	2.61081	1.27427	3.58663	0.847971	3.88114	2.42424	7.73768	3.22357	2.04435	1.07378	0.831025	1.90575	1.21233	2.25069	2.04364	4.61645	2.88696	1.07789	3.23591	1.50035	2.53737	1.75121	3.66001	4.23089	1.9039	2.1805	2.20944	1.7528	2.237	1.81653	6.83192	6.13422
2	212846	Control	7.91191	9.46939	6.05565	8.59247	4.25532	4.08497	5.46939	2.95082	4.07498	6.45425	1.95759	2.45098	3.59477	6.44372	4.15987	4.09165	2.87356	4.98774	1.87908	5.88235	4.15987	6.84998	2.98795	2.40964	0.674699	1.20308	1.78142	1.49254	2.11742	1.44439	4.38977	2.36258	1.93237	2.26944	1.59497	2.70401	1.64369	3.98724	4.24854	2.17391	2.13561	2.2293	1.22016	2.66383	2.34043	6.26327	6.01064
2	212850	Control	8.31947	9.22693	5.00835	6.68338	2.24813	2.91424	3.75626	2.41868	4.5	4.74604	1.66667	2.41265	2.49377	4.99584	1.74564	2.8357	1.25523	5.66667	1.25104	3.91341	3.91667	6.61692	2.88414	2.19124	1.09453	0.845351	1.4435	1.93837	1.73956	1.79194	4.95992	3.33665	1.6	2.78884	0.953815	2.59093	2.01748	4.77151	3.56422	2.08333	1.9555	1.75202	0.809171	2.15488	2.36008	5.71621	6.14865
2	212852	Control	6.83636	7.86599	4.30343	5.62454	4.45581	2.85296	3.93873	3.35277	5.01818	6.47273	2.69483	2.8405	3.63901	7.81022	2.54731	2.91971	1.60936	3.43066	1.53173	4.32234	3.50365	7.66998	4.66749	3.39264	1.15607	1.98347	1.73697	1.19686	2.02145	1.73482	4.89221	2.89975	1.32396	2.23602	1.28631	2.40664	1.35301	4.5679	3.94089	0.738007	1.36307	1.60099	0.493218	1.47965	1.47783	5.55556	5.66502
2	212854	Control	6.59142	7.46606	4.97512	5.96745	2.48981	2.75271	3.3906	1.99005	3.88262	5.28217	2.71862	2.30144	2.52708	4.42838	2.29937	2.85197	1.72101	3.39828	1.94658	3.39213	3.4763	7.21925	3.40227	2.67559	1.1011	1.40327	1.23416	1.40187	1.60053	1.6016	4.95315	2.90873	1.30435	2.64214	1.47849	2.04561	2.15198	3.70121	3.66633	2.11765	1.34771	1.34771	1.34862	2.66352	2.12121	6.29842	6.52468
2	212858	Control	7.89242	10.3479	5.35398	9.54064	3.80699	3.26279	5.07278	3.30688	4.48746	4.97359	3.12638	2.68486	2.68368	5.24229	1.93833	3.52734	2.4304	3.70534	1.40783	4.53944	2.24769	7.06482	3.09091	2.03636	1.70723	1.45402	1.6035	2.03414	2.07047	1.74545	6.4257	3.35399	1.60408	3.39045	1.57164	3.13411	2.45902	4.75786	3.90492	2.23416	1.95412	1.64166	1.32994	2.77306	1.98188	7.19139	7.22617
2	212860	Control	5.0738	7.20887	2.21402	5.29248	3.15107	2.6827	3.14815	2.12963	3.22581	4.88479	1.75115	1.19926	1.93906	4.33579	2.30627	2.67775	1.48148	2.5878	0.552995	2.21198	1.84672	8.28125	2.74295	2.96875	1.16913	1.24708	2.10608	1.4809	2.33827	2.02808	7.63835	5.15222	2.11765	3.67475	1.2549	2.18921	2.96017	5.17241	4.30571	2.50067	1.96819	2.26354	1.29276	3.63783	2.18035	6.81757	8.54908
2	212868	Control	9.90712	11.1386	7.00993	9.93172	5.83851	6.00991	5.32178	3.91791	6.68317	7.10754	3.21384	3.9604	4.51174	8.03461	2.53399	4.27245	2.29529	4.71172	2.23464	5.26968	3.71517	7.55906	3.72508	2.46978	1.78478	1.31096	1.94328	1.10236	1.88778	1.88877	5.52632	2.94582	2.05263	3.15623	1.26984	2.78947	1.97383	4.59591	3.86495	1.95252	1.7579	1.60356	0.933126	2.30906	2.75433	7.28727	7.3975
2	212869	Control	7.71605	8.61538	3.60825	6.47482	4.94845	4.42387	3.09278	2.67765	3.90144	5.7554	2.87474	3.59712	2.05128	5.13347	1.94872	3.39157	3.29218	4.84536	1.85567	4.51282	2.98661	7.37847	4.14866	2.77056	0.605013	1.46932	1.72861	1.38408	2.07433	1.55709	5.54113	3.3737	1.9948	2.94883	0.86881	3.20069	2.17484	4.76598	4.69684	2.88031	1.94154	2.11765	1.30203	2.54273	2.04953	7.14895	6.96976
2	212888	Control	9.93976	9.18675	4.85584	7.15373	4.7041	3.177	2.71903	3.31825	4.22323	6.03318	1.80723	1.96078	2.86145	4.23601	4.68278	4.07855	1.66163	4.40729	1.05422	3.92749	1.80995	7.59358	3.63636	1.82013	0.855615	0.106952	1.60428	0.428725	0.642398	1.39037	3.64416	1.50054	1.39785	1.49893	1.82208	2.03644	1.8548	4.08705	3.63203	1.53846	1.72322	1.83511	1.35171	2.04678	1.72505	5.51871	5.68846
2	212900	Control	8.75782	10.6535	4.52509	6.616	2.82385	4.06613	2.63628	2.5916	4.95536	5.31013	2.1419	3.12221	3.21429	6.5266	2.00714	3.75335	2.06463	3.6193	1.38517	3.31541	2.09728	8.17968	4.14162	3.97462	1.13712	1.20401	1.67336	1.80421	1.8024	1.40374	5.35654	2.11268	1.51159	2.77685	1.04447	2.27729	2.7154	4.90862	4.96343	2.26917	1.72459	1.80581	1.4629	3.11274	2.4659	7.71444	7.57338
2	213018	Control	6.8599	9.87415	3.59572	5.61471	3.29457	2.89855	2.03686	3.19767	2.90135	4.54985	1.25969	1.54739	1.45068	4.83559	1.6441	3.67861	1.93798	3.5818	2.13178	3.68574	2.80736	6.88372	3.15692	2.13358	1.20482	1.85529	2.32126	1.94986	1.39018	1.39405	5.02326	1.85529	1.30354	2.88372	1.12254	2.89179	2.59375	5.28621	4.44166	3.12598	2.69086	2.17254	1.87676	3.78954	2.72642	6.3204	6.7648
2	213020	Control	6.11089	7.16599	4.37956	6.98619	3.57143	2.9483	3.27273	1.74089	4.36717	6.03728	2.79013	2.10016	2.34818	5.90137	2.6252	2.68075	1.50468	5.06894	2.10271	3.81648	2.50809	9.71342	3.52622	3.16838	0.783369	1.20373	2.01807	1.77657	2.07769	1.83846	4.9864	2.5974	0.815464	2.68639	1.18541	2.26792	1.99726	4.41338	2.41096	1.72555	2.13816	1.39918	1.28873	2.66191	2.65972	5.70332	7.40843
2	213022	Control	7.70115	9.8163	5.98733	7.61246	4.89914	5.25404	3.27586	2.59366	4.88787	5.79793	3.4463	2.81124	4.02299	7.29466	3.21839	4.14269	2.42215	5.06038	1.61105	4.54284	4.08281	9.72949	5.18519	4.22474	1.13389	1.83007	2.04793	1.65433	1.87119	2.4369	6.37276	3.88646	1.31004	2.74629	1.57549	2.88084	2.0903	5.15723	4.47886	2.59523	1.63317	1.97728	1.63248	3.52349	3.26496	8.94207	8.31933
2	213025	Control	4.49775	5.23169	3.66766	6.67166	2.77154	2.61976	2.69461	1.94757	3.97301	4.33483	1.34529	2.62566	2.84858	5.60538	2.54301	2.32558	1.27916	2.25225	1.34731	2.02855	2.24719	7.71381	4.30408	3.18258	0.836587	1.28205	1.50502	0.725851	2.2309	1.28348	6.17284	3.18436	1.23457	2.29435	1.29505	2.35294	1.88545	3.78166	4.27046	1.31673	1.56807	1.85383	0.783197	2.02991	1.56751	4.70253	4.8266
2	213026	Control	5.00849	7.81648	3.75747	5.53191	2.82051	1.69924	3.92491	2.21088	4.07816	3.31633	0.849618	1.44435	1.53061	3.74787	2.38298	3.41297	1.79181	3.41006	1.70213	3.83959	3.32198	7.42414	3.4749	4.18814	1.02894	1.15756	1.87339	1.22186	1.22344	1.73633	3.16947	1.6785	1.29282	1.87097	1.2945	2.45637	1.45732	4.10864	4.10292	3.12283	1.88153	1.67015	1.88022	2.78358	3.0662	8.14763	8.43206
2	213039	Control	5.16478	7.67717	4.33498	6.06808	3.24643	2.65617	3.30375	2.8065	3.68732	4.914	2.45459	1.57325	2.457	5.84479	2.35872	3.00493	1.23153	3.39567	0.935961	4.4335	2.31413	8.55457	4.75138	3.31004	1.43435	1.28819	1.43541	1.47113	1.94925	1.87776	6.45518	3.66803	1.40325	3.24364	1.41369	2.69174	2.91457	5.66164	5.06541	2.61394	2.51593	2.22147	1.27517	2.58303	2.31699	5.94958	7.32527
2	213043	Control	5.98985	7.29483	4.17091	7.49747	2.23577	2.43655	2.33978	2.03252	4.96454	5.26849	1.31712	2.2335	2.33266	6.28166	1.92698	3.5533	0.916497	3.45528	1.01729	3.03951	2.83976	9.34164	5.06217	2.48889	1.15453	0.8881	1.86999	1.59858	0.8881	0.976909	4.99109	3.11665	1.06952	2.94643	1.34048	2.58467	4.09357	4.97076	3.22581	4.38596	1.17647	1.76991	0.879765	4.10557	3.52941	6.74487	8.82353
2	213046	Control	8.98161	11.5032	5.94059	10.1132	5.9448	5.28541	5.36723	3.81625	5.36344	7.62174	2.68172	3.59661	4.79887	8.25688	2.04513	3.32861	3.26473	5.78279	2.9724	6.28531	3.17348	8.38794	5.90551	5.30452	2.29358	1.5082	2.29659	2.16393	1.96721	2.29358	6.96452	3.48684	1.37705	3.02433	0.990099	2.49508	4.08685	6.83925	7.2524	3.22581	2.528	1.88981	1.8205	2.39846	3.10102	12.5879	9.63508
2	213050	Control	10.3241	11.7788	5.42823	8.79518	5.16827	3.96635	3.48139	5.55556	4.33213	7.20288	3.0012	3.85078	4.92788	8.41346	3.84154	4.81348	2.41838	4.33213	2.89157	5.28211	4.20168	7.24638	3.77778	3.11804	2	1.33185	2	1.88679	2.55556	1.55383	6.45161	2.67559	1.44605	2.11581	1.89944	2.34375	2.7027	4.39081	5.21106	2.23772	2.70349	1.86426	1.27981	3.23521	2.15241	6.65698	7.54882
2	213054	Control	8.212	8.02326	5.36756	8.18713	5.25088	4.03509	4.77299	2.44898	4.9505	6.51542	2.50875	2.96857	2.67597	6.56595	2.03607	3.37602	1.51958	3.66705	1.52047	3.85965	2.3865	8.36576	2.91687	3.39971	1.01991	0.970874	2.28822	1.84825	1.26275	1.74842	5.9082	2.92826	1.90523	2.68293	1.3739	2.72639	2.59621	6.01527	5.06716	2.87023	2.19982	1.98898	1.16031	2.93578	2.44349	6.16606	7.40627
2	213055	Control	10.4803	12.2565	6.26263	9.27419	5.18868	5.06881	4.36681	3.44246	5.56673	6.77852	3.1586	3.19006	4.39597	6.87689	2.34821	4.33031	2.46538	4.24528	1.67673	4.93952	3.02216	9.26568	3.98119	4.04896	1.7263	1.31661	1.7263	2.03954	3.29257	2.41531	7.01258	4.60132	1.76545	3.35739	1.61546	3.20452	4.5505	8.10571	6.7141	4.64238	3.64283	2.87754	2.24096	4.62222	4.06757	10.1134	9.91514
2	213058	Control	9.29119	11.1804	5.18483	7.92271	4.27063	3.64334	3.88676	3.22425	5.33397	6.48104	1.77628	2.20623	3.40528	5.51294	2.54197	2.92566	1.9721	2.886	1.8741	5.20482	4.12866	7.4224	3.91187	3.69203	0.853166	1.30337	3.18958	2.02247	3.10112	1.7094	7.02703	4.42039	2.30041	3.20687	1.31222	3.20253	2.83772	4.70553	4.2874	3.10284	2.48447	2.87748	2.04263	2.87067	3.66864	8.65442	7.77017
2	213059	Control	9.17674	10.3435	4.26898	6.34202	3.43915	2.94229	2.9434	2.49339	4.97362	6.43825	2.41236	3.09201	3.77074	5.1997	2.41236	3.24406	2.52735	3.77501	1.77292	4.22164	2.82592	7.05214	3.03738	3.20856	1.23416	2.1021	2.17101	1.5005	2.26818	1.56771	3.2754	2.21031	0.803751	1.87291	1.27602	2.78337	2.12047	4.86004	4.54965	3.16339	2.27762	2.12373	1.6	3.48121	2.24615	7.39144	8.27416
2	213067	Control	8.97666	11.8919	7.55396	9.33573	6.48649	5.02693	3.05755	3.78378	6.64273	7.94224	2.87253	4.48833	2.87253	8.25853	4.3088	2.8777	2.1544	4.4964	1.62162	8.28829	3.05755	10.2773	2.61011	3.4202	1.63132	2.443	2.61011	2.11726	1.4658	1.30506	4.39739	2.96053	1.30506	1.96078	1.81219	3.10458	3.56757	6.20239	4.11255	2.48649	2.27027	1.2987	0.866739	3.35861	2.81996	7.70065	8.95197
2	213069	Control	6.62568	8.68079	6.79945	7.59754	4.85636	4.78469	5.60876	2.11749	7.03552	5.38881	2.53078	2.46407	3.27422	6.96246	2.38582	4.94845	2.19479	6.34812	1.84426	3.62517	2.93315	11.6962	5.49672	4.63944	1.56487	0.908174	2.12121	1.76411	1.71457	1.05954	6.17722	3.18987	1.46835	1.76946	1.16633	4.2951	3.64156	5.43439	6.65236	3.5025	3.50375	2.86328	1.43113	4.68024	4.85888	13.219	9.08116
2	213070	Control	5.50214	6.72359	3.64611	6.01181	2.84182	3.73134	2.72727	1.97544	3.41333	3.84205	1.81624	2.45727	2.08222	3.52188	2.02775	2.34917	1.17836	3.79273	1.4454	6.78419	3.2	14.798	3.98685	3.08135	1.48026	1.47905	1.7284	1.15084	2.50616	1.80772	7.13402	4.24917	1.97857	2.80412	1.73769	2.72053	2.72918	5.31469	4.86014	2.48252	1.9993	1.7199	0.874432	3.53765	2.93809	7.94262	8.77501
2	213071	Control	6.90335	7.40375	3.06627	5.34653	2.27723	3.26087	1.97628	2.26824	4.23645	4.83235	1.47929	2.26824	3.9604	6.60099	1.47929	3.07845	1.98216	3.17146	1.28332	4.85629	3.45508	6.57534	5.12295	3.00341	1.09215	0.546075	1.50273	1.162	1.843	1.43541	5.34979	3.83562	1.57211	1.50685	0.964852	3.01783	1.50215	5.64689	4.07143	3.28571	2.07588	2.44078	1.85847	2.86738	1.71429	6.94345	5.78985
2	213320	Control	7.05256	7.73333	5.25965	7.41979	3.94122	3.39773	2.66312	2.26818	5.32269	4.1972	1.99734	2.3968	2.06529	6.52029	2.46502	4.12783	1.87668	4.99667	2.06667	4.27807	2.998	6.36646	3.72285	2.58398	1.18802	1.03306	1.44703	1.45003	2.27273	1.34298	4.44904	2.63975	1.19048	2.17279	1.875	2.79503	1.68966	3.6468	3.30181	1.16207	1.3654	1.38242	1.08493	1.9696	1.70754	5.93076	6.10723
2	213342	Control	7.24907	6.27032	3.15985	5.53746	1.58213	2.32234	2.60223	1.72333	3.90335	4.12801	1.71694	1.43918	1.62413	5.52204	2.08914	2.18401	1.39991	1.95804	1.76662	3.40009	3.01764	7.96686	4.64968	2.39234	0.986319	1.75103	1.65658	1.3049	1.52769	1.65552	5.19936	2.1093	1.14759	3.12799	1.12108	2.01085	2.06593	4.15335	3.99757	2.20499	1.90549	1.83458	1.44751	2.62155	2.66484	5.66296	6.02593
2	213357	Control	6.1086	7.68362	3.85925	7.26447	3.0543	3.05776	2.60771	1.5891	3.72881	4.63801	2.93785	2.0339	2.0316	4.41176	1.9209	2.37826	2.04082	3.40136	1.5855	4.19026	2.3702	6.84292	3.57143	2.5641	0.77821	1.63297	2.1756	1.554	2.32919	3.57143	5.77223	2.88612	2.10117	3.33851	2.26386	4.04355	2.40879	5.23494	4.62428	2.57892	2.44143	2.1776	1.56492	2.68021	2.66497	7.22042	7.61177
2	213358	Control	8.46645	9.42492	2.71565	5.76	2.88	2.5641	3.37079	1.91388	3.52564	6.53908	1.59744	2.55591	2.07337	8.29346	3.04	3.04	1.6	4	1.76	4.97592	2.39234	10.3609	2.3175	3.82831	1.97216	1.39211	1.50637	1.27462	2.20162	2.08575	7.20093	2.34192	1.39535	3.60046	1.86698	2.68065	2.35913	5.24878	4.19185	2.82651	1.9918	1.54629	1.22831	2.46142	2.57762	7.22233	6.35883
2	213360	Control	5.0018	5.78097	4.10367	6.33094	2.98454	2.83561	2.87873	2.44604	3.83925	4.84914	1.43781	2.15595	2.40575	7.22502	2.40488	3.12725	1.8705	4.49156	2.58621	3.59583	2.40921	7.0257	2.97733	2.73448	1.00983	0.764192	1.01093	0.819448	1.50068	0.928708	5.00684	2.30137	0.986842	2.45767	1.34615	2.21311	1.48877	3.99242	3.14394	1.60333	1.24019	1.35494	0.60629	1.54274	2.32735	5.09868	5.28584
2	213368	Control	4.32395	7.47087	2.68226	5.08591	3.30124	1.81564	2.9533	1.5775	3.22138	3.84088	2.47423	2.39726	1.78449	4.72927	2.81014	2.19629	1.23882	2.67673	1.09664	2.33196	2.81014	8.97436	3.78198	2.27904	0.832871	1.2229	0.777778	0.833797	1.77679	1.39043	4.52009	2.40223	2.22346	2.16908	0.78256	2.44989	2.05422	3.63687	3.6529	1.91341	1.69492	1.66597	1.2161	2.28291	1.98601	5.56332	6.52265
2	213369	Control	4.40415	6.6105	2.08605	3.51792	2.27125	1.10318	1.75439	1.04031	3.04997	2.97927	1.10175	0.906736	1.36099	4.08296	1.87824	2.01038	1.75439	3.12094	1.10246	2.40104	1.16807	6.62517	2.80125	2.44662	0.88968	0.844444	0.888494	0.355556	1.59929	1.33274	4.37305	2.05266	0.668449	1.55556	1.07527	1.379	0.999225	2.60435	2.12032	1.55092	0.905875	1.1644	0.715394	1.55159	1.40541	3.7731	3.97546
2	213370	Control	12.6913	14.1214	6.01793	8.45612	4.55128	4.79233	4.03329	2.36271	6.83706	9.50255	2.04342	1.85541	3.31633	6.39386	2.36271	4.54837	1.41479	3.58285	1.34014	5.76184	3.83877	7.90345	4.04896	3.29257	1.5073	1.64783	1.742	2.35738	2.11665	2.7307	6.67298	3.45154	2.59434	3.35697	3.08349	4.29043	3.51022	5.82338	8.36992	4.88005	3.36492	3.21473	1.49581	4.02749	3.77436	9.26943	9.12348
2	213372	Control	7.12663	7.94777	5.12967	8.24332	2.95707	3.01479	3.92268	2.67425	4.91477	5.33636	2.86687	2.89362	2.97872	4.9078	2.24559	2.98635	1.36869	3.1561	0.853	3.3826	2.95287	11.9342	4.01494	2.82085	1.17581	0.877029	1.32586	1.04595	2.29435	1.93921	4.43737	2.90698	1.76228	2.5262	1.05283	1.76228	2.61092	5.90122	2.96474	1.9095	1.54019	2.20151	0.929934	2.48437	2.83881	6.22593	7.28647
2	213379	Control	6.03291	7.69582	3.50837	7.24106	3.82501	2.37986	2.8591	2.44627	4.61398	5.2295	1.64496	2.69283	2.96939	6.27997	1.78042	3.52806	1.19184	3.18296	1.71311	4.25629	3.27081	7.27632	4.13248	2.715	1.30402	1.24318	1.44136	1.21414	1.97029	1.835	4.81909	2.94028	1.73463	2.23404	1.0674	2.31214	2.34499	4.61894	3.52721	1.95543	1.32622	1.57242	1.0085	2.01671	1.8887	6.58217	6.66474
2	213383	Control	7.74282	8.15768	4.58539	7.33114	2.79989	3.56947	3.31507	1.6991	3.83772	6.23803	1.72508	2.48974	2.2435	6.21067	2.21736	2.71754	0.907591	4.91218	2.21796	4.99451	3.42747	16.9799	4.73287	5.46185	1.55673	1.21893	1.75016	1.84443	2.46755	2.1645	5.99775	3.69478	1.80238	2.58926	1.48675	2.68878	2.78351	5.29108	5.1437	2.78351	2.5365	2.46786	1.71066	3.29054	2.76219	7.8275	9.96163
2	213389	Control	4.66544	6.24617	3.38462	5.09515	2.70769	1.47239	2.45851	2.08974	3.49908	4.41447	1.41104	2.20859	1.46969	5.26961	1.65644	1.71885	1.16779	3.1346	1.4733	4.16667	3.62185	7.47932	4.28212	2.2972	1.0772	0.502874	0.862069	1.47323	2.12001	1.4373	4.9062	3.71305	1.36838	2.84582	0.759768	2.94964	1.6693	3.81237	3.34213	2.14223	1.10896	1.76398	0.668191	1.97079	1.70594	5.79429	7.1416
2	213393	Control	5.65897	7.38255	5.52239	5.7377	3.20417	3.20896	4.02985	3.65127	4.69099	6.47321	2.68256	2.68256	3.50485	7.7381	2.98063	4.6131	1.12275	3.95522	1.86706	4.77612	2.45536	7.01553	4.08516	2.06897	1.09195	1.32108	1.66858	0.459506	1.37852	1.84014	4.83871	3.18103	1.49856	2.07493	1.96532	2.07373	2.01715	5.94908	3.38213	2.11694	2.12175	1.74154	1.33771	2.98357	1.46391	5.52472	5.77361
2	213406	Control	7.47664	9.34034	5.14019	9.78898	4.92958	4.45226	3.99295	3.0445	4.6729	6.19521	2.68692	2.68378	3.27103	6.36682	2.39207	3.75587	2.11392	5.21077	1.63647	4.6811	2.39486	9.83827	3.22581	3.31541	1.47783	1.5688	2.59857	2.10479	3.09001	3.00448	8.23212	4.23042	2.693	4.53729	2.11807	4.43747	5.48913	8.75952	7.66513	5.32464	5.23303	5.29332	3.84092	4.84354	6.04246	11.2894	10.686
2	213409	Control	6.65336	8.72752	3.47361	5.13676	2.39521	2.06254	2.86858	1.93205	3.92027	5.17928	2.19415	3.19361	2.32558	5.12309	2.45684	2.4	1.60428	4.2028	2.20294	4.39707	4.31607	6.69621	3.88397	3.54505	1.27701	1.72159	1.32613	1.12967	2.11198	1.67241	4.58128	3.34975	1.33399	2.31185	1.23762	2.66798	1.83831	5.06488	4.20063	2.15256	2.17528	1.59062	1.44382	2.65802	3.03157	6.9081	6.29987
2	213412	Control	9.18684	11.1732	5.35159	8.66584	4.6729	3.36239	3.73134	3.24797	5.15528	5.71074	2.545	3.0397	2.61357	7.32464	2.92107	3.11915	1.80911	6.57976	3.41403	5.10903	3.85332	7.23327	3.33484	2.84296	1.26069	0.946372	1.75755	1.12663	2.2973	1.62308	5.32731	2.62443	2.57336	3.87562	1.76951	3.56981	2.14828	4.17323	5.37353	2.99291	2.49606	1.84453	1.46943	2.44094	2.67787	6.51774	5.89009
2	213414	Control	8.6785	10.1528	7.68849	9.49555	4.74543	4.98519	4.88648	2.71471	5.91716	5.91716	3.94867	3.94089	5.37475	6.55819	2.0751	3.99803	1.97628	3.85185	2.96443	4.85149	3.50444	7.71967	3.27286	2.38349	1.63818	1.17271	2.02559	1.672	1.84988	2.06259	5.52979	3.67201	1.17605	3.10271	0.968089	2.56868	3.09258	5.53225	4.62704	2.35294	2.76498	2.47802	1.85926	3.15684	3.03393	7.67386	7.05128
2	213427	Control	7.14286	7.45763	3.90492	6.31399	3.74787	3.73514	3.39559	2.21465	4.40678	5.08475	1.18846	1.52801	1.86757	5.9322	1.35823	4.24448	0.848896	3.56536	1.18644	5.08475	4.0747	6.4389	5.4902	2.86832	1.1734	1.30548	1.44168	1.82768	2.08877	1.43416	6.80628	4.05229	2.34987	3.65059	1.31062	4.57516	2.01541	4.70714	4.53305	1.8128	1.89731	1.69955	1.49289	2.42079	2.1935	7.31997	8.13995
2	213429	Control	6.78426	7.46269	4.76839	6.81199	3.95095	2.31608	3.79404	2.31924	3.39674	4.20624	1.90217	1.22283	2.84939	4.87805	1.76152	3.39213	1.22951	3.79919	0.408163	3.12076	3.125	14.7969	10.4147	3.56798	0.96432	1.44788	0.867888	0.965251	1.15718	1.64093	5.88235	3.48837	1.26214	2.81008	0.681597	2.24829	2.3352	5.11696	3.50195	2.26112	1.87713	1.65935	1.09462	2.21573	1.946	7.1359	6.5722
2	213433	Control	4.72674	5.62408	2.8176	5.28134	2.41856	1.88119	1.87469	2.1707	2.8065	3.54505	1.37999	1.37931	1.52709	4.9334	2.36803	1.82806	1.5377	2.76954	0.788566	2.3187	1.97044	7.2473	2.60566	2.7663	2.19396	1.39994	1.24125	1.23967	1.65184	1.55704	4.77859	2.20377	1.11643	2.32855	0.672215	2.16975	2.18776	4.132	3.21241	1.46855	1.13762	1.55599	1.02465	2.27651	1.71983	5.06645	5.02359
2	213440	Control	6.39873	8.93707	4.19543	5.02912	2.02128	1.95664	2.38854	1.32485	4.28571	3.48653	2.01378	1.53358	2.48414	6.1872	1.90476	3.97035	1.69671	2.91314	1.21693	3.08183	2.06131	8.25225	4.10515	1.22655	0.647482	1.4404	1.36789	1.29636	1.72786	1.33189	3.90738	3.03359	1.08381	1.94805	1.52064	2.38612	1.74622	5.03932	3.96386	1.8039	1.60678	1.98251	0.84425	2.21833	1.71861	6.20449	5.08178
2	213446	Control	8.63483	10.3282	5.57171	7.65133	4.06977	4.41105	3.81458	2.99372	5.93343	6.37989	2.12253	3.56627	3.47155	7.85542	3.42004	5.41848	1.11272	4.82625	1.83841	5.07001	3.52487	9.37304	5.375	3.53678	1.21951	1.21989	1.96937	1.93992	1.62602	1.75055	6.14228	2.78997	1.91163	2.97433	1.25826	2.22431	2.68509	6.24837	4.61538	2.08768	2.19264	1.43828	0.808977	2.50522	2.53264	6.52061	7.59958
2	213448	Control	5.27426	6.53319	1.90476	4.12698	2.1164	1.90275	1.89873	1.68776	3.79347	4.63158	1.58061	2.10526	3.15789	5.68421	1.58228	2.6455	1.2685	3.48837	0.738397	3.79747	2.95359	10	3.62158	3.3284	1.18168	1.40325	2.22387	1.69993	1.40325	1.25647	4.44774	3.04154	1.62963	2.66469	1.33432	3.17812	2.70806	6.86383	5.55188	1.71731	2.09759	1.65819	1.18943	2.1624	2.38148	7.97438	6.77291
2	213449	Control	6.59164	7.9646	3.31179	6.19469	3.23887	3.1401	4.02576	2.73752	3.22061	6.04839	2.41352	1.92926	3.1401	6.69355	3.38164	4.43548	2.02265	3.38164	1.68946	4.84653	3.85852	8.24988	3.38418	2.71299	1.52236	1.3327	2.28571	1.38161	1.18934	2.28898	6.21712	4.12075	1.57068	3.62423	1.81905	3.76729	2.43697	4.06276	3.89138	2.32428	2.13244	1.62602	1.65544	2.60796	2.38229	7.18093	6.71726
2	213450	Control	6.87758	9.14102	5.14706	6.62069	2.80589	3.57962	2.80718	2.34483	4.08444	4.49129	1.64986	2.48504	2.38751	4.07883	2.15497	2.89922	1.74954	3.0833	1.14995	4.78601	2.70891	9.1763	4.1185	3.78925	1.8759	1.15357	1.84116	1.47961	2.12613	1.8044	4.34153	3.2223	1.55403	1.98341	1.5234	2.16685	2.62217	6.07722	4.58015	1.97949	1.64442	2.34002	1.43062	2.8667	2.26514	7.00119	7.24361
2	213454	Control	6.95525	8.31308	3.66748	5.79357	2.7832	2.62518	3.11436	1.80312	3.60097	3.25559	1.74842	2.18553	2.42718	4.90053	2.08839	2.72639	1.80664	2.91687	0.97229	3.45331	2.86825	8.30011	3.50941	2.63919	1.0846	0.76087	1.59132	0.975433	2.63728	1.37432	5.04537	3.37323	1.74419	2.64973	0.838192	2.83122	2.11055	4.22819	3.8887	2.27653	1.17568	1.44344	1.23829	3.11558	1.91083	5.5332	6.5254
2	213456	Control	10.3972	12.1495	9.47368	12.1637	6.20609	4.90654	5.47786	3.97661	5.70431	6.05355	3.14319	3.96733	5.36131	7.22611	3.84615	3.26721	1.52941	6.29371	2.68692	5.48425	4.6729	10.4294	6.49693	2.89728	1.75285	2.62927	2.63389	2.10526	3.15513	3.06748	6.93591	3.42406	2.01754	3.68098	1.40845	2.72408	2.92836	5.57303	4.86996	2.42456	2.04188	1.88943	1.51779	2.89754	3.59951	7.83491	9.96148
2	213465	Control	11.0926	13.9922	6.17009	10.7838	4.62911	3.39077	3.44828	2.67261	8.48115	7.92244	3.43871	2.88408	4.82797	9.55025	4.04656	3.95543	2.83491	5.22803	2.72222	7.32519	4.1134	8.34697	3.9689	2.60905	1.75367	1.01916	1.30506	1.71429	2.61331	1.95838	7.16626	3.47791	1.84351	3.64306	1.35357	3.23241	2.85428	6.2453	4.86948	2.70473	2.36181	2.43657	1.30457	2.5113	2.33434	8.22674	8.842
2	213473	Control	6.33562	9.08571	4.87665	8.41442	3.65505	3.09101	3.43446	2.6361	6.17143	5.30822	1.82648	1.82753	2.45434	5.20297	2.62407	2.85714	1.2593	3.89685	1.36986	3.4957	3.71429	7.61782	4.45161	3.09478	0.775194	1.6129	2.19355	0.903809	1.6129	1.42027	6.09598	2.71143	1.42395	2.90698	1.04302	1.74644	1.72007	3.89245	3.64413	1.97886	1.48749	1.29811	1.42938	2.54447	2.19669	6.18243	7.31487
2	213474	Control	13.8664	15.9149	11.3198	15.1469	8.16327	8.20669	7.82123	7.62195	8.76393	10.1927	4.72321	5.06586	5.67951	9.99493	4.154	5.23108	2.69309	5.38344	2.28426	7.26626	4.96706	10.4712	3.92084	4.04494	1.75964	1.56775	1.7177	2.16985	2.24299	1.53099	6.62673	3.33959	1.80248	3.66766	1.57598	3.06427	2.75049	5.30452	4.94595	4.15984	3.47313	2.56326	2.42464	4.16257	3.96461	11.1549	11.7028
2	213479	Control	6.67986	7.55556	4.27011	5.55556	4.17495	3.16518	2.37741	2.02669	4.59259	4.49161	2.17177	1.77954	2.0277	4.59941	1.7284	2.22662	1.23701	4.15636	1.93069	3.65793	2.41856	7.21761	3.13853	3.06638	0.865489	1.08186	1.51679	1.37085	1.26126	1.66125	5.60173	3.1442	1.4477	2.6411	1.19609	2.34657	2.22572	4.35468	4.06392	2.04805	1.47958	1.7381	0.965708	2.60509	1.67686	6.4548	5.82755
2	213491	Control	5.85326	8.80658	3.83822	5.03508	3.05155	3.84139	2.55776	2.51962	3.79069	4.03624	2.38978	1.97612	3.00907	4.81878	2.71717	2.10657	2.15232	4.66557	0.823723	3.34572	1.771	9.45365	3.76492	2.6936	1.25421	1.13184	1.40802	0.856531	1.98838	1.52999	5.02913	2.81949	1.44083	2.64128	1.38632	2.26855	2.0362	4.12324	3.21704	1.83424	1.40685	1.34152	1.1778	2.60889	2.45009	6.1961	5.81686
2	213492	Control	11.2428	12.6573	6.46272	10.5042	5.04587	5.18886	4.81836	3.89908	4.95994	6.55738	2.06028	3.01527	3.08689	6.21426	2.8615	3.3652	1.75908	3.9801	1.72018	5.16252	3.44168	6.58969	4.64396	3.88404	1.51984	1.12676	2.08392	1.26654	1.15331	1.43622	6.30122	2.57135	1.78016	2.20277	1.55675	2.85311	2.87356	5.22355	4.71135	2.67522	2.41418	3.25654	2.43201	4.69027	3.56116	8.40708	8.93768
2	213493	Control	6.86963	9.60938	4.54902	9.66222	4.47059	3.05164	3.83412	4.14386	6.65623	6.32318	2.34192	2.26917	2.26562	6.72926	2.8125	4.3036	2.03762	4.14386	2.10938	4.05933	2.96875	11.6739	4.32366	3.52723	1.05068	0.741656	1.23533	0.741198	2.0383	1.85414	6.20347	3.46535	1.24224	2.04588	0.805452	2.66089	2.22322	4.64592	4.47918	2.58375	1.72932	1.59615	1.29304	2.25768	2.37701	6.28571	6.50173
2	213498	Control	6.60535	8.01001	2.75804	4.72408	3.01003	4.09015	3.81391	2.21665	4.54545	5.25219	1.87735	2.21479	2.67112	6.43275	1.87578	3.05184	1.84332	4.31685	0.959533	3.88309	3.46411	9.09337	3.30087	2.16509	1.02703	1.16279	1.72833	0.945435	1.29695	1.7027	5.71971	2.92604	1.67976	2.30352	1.14379	2.35581	3.29904	5.93672	4.61648	2.69791	2.3818	2.59602	1.52807	3.20171	3.23843	7.92748	8.93238
2	213505	Control	7.6195	9.86249	4.22803	7.59013	2.47619	3.41071	2.75665	2.47266	4.11737	4.21003	1.46989	1.89215	2.93422	5.30303	1.79924	3.56973	1.95145	4.03992	0.903471	3.51878	3.22428	9.73358	4.92754	4.71922	1.10701	1.39694	1.10585	1.44889	1.76409	1.55591	6.89929	4.10161	2.0074	3.69491	1.27389	2.48021	3.47515	5.69291	4.51739	2.33766	2.37321	2.31497	1.36364	3.125	3.51792	8.75366	7.72239
2	213511	Control	10.2757	11.2725	7.57272	10.0553	5.82915	5.26844	5.22088	4.61616	6.32213	6.00901	2.75551	3.25163	4.21053	7.6038	3.4034	5.12563	2.66466	5.84677	2.10738	5.61967	3.9599	8.67435	3.51382	3.86167	1.46889	1.67243	2.13318	2.21838	2.38918	1.78674	7.02515	3.4961	2.2576	2.62172	2.23124	3.48603	3.82932	8.023	5.66347	3.33698	2.71382	2.69083	1.94414	5.10008	4.27984	10.203	9.46242
2	213526	Control	7.07034	8.07678	4.57516	4.6165	2.64973	2.7243	2.25291	1.85387	4.67561	4.38088	2.28261	2.28344	2.78884	5.43085	1.9189	2.68798	1.09529	3.22932	0.978615	2.6831	2.06746	7.33453	3.79908	2.88192	1.30003	1.65732	1.63016	1.27518	2.14013	1.9368	5.1958	3.86091	1.61538	2.66121	1.88241	3.27617	2.51142	5.3745	4.85298	2.08393	2.124	2.08989	1.02798	2.63233	2.85878	7.79555	7.56881
2	213527	Control	6.44183	7.41862	3.56466	6.47727	2.88535	2.91556	3.03375	2.42424	3.97878	3.47826	2.19365	2.19282	2.99016	5.52194	2.42332	3.4522	1.90621	3.53209	0.985222	2.73038	2.72831	8.49176	2.87793	2.63325	0.664347	0.601456	1.51995	0.948767	1.99178	1.36033	5.65079	1.61956	1.01523	2.47227	1.40127	2.44212	2.26388	5.29527	3.86955	2.33577	1.75481	1.68498	1.31483	2.39199	2.8001	6.38869	6.08504
2	213528	Control	10.6346	13.7795	5.32102	8.77963	6.28571	4.68682	4.77861	3.68098	5.47285	7.77632	2.18723	2.53829	2.23195	5.64799	2.14348	3.2371	1.97542	4.86629	3.33626	6.00351	3.50263	7.98234	3.69116	3.04878	1.32248	1.1194	1.76032	1.28683	1.42132	2.26811	5.02035	3.05085	1.05335	2.68982	1.26409	2.17391	2.88184	5.81084	7.14727	3.70599	3.5066	2.08548	1.89534	3.37935	5.42492	15.383	17.1387
2	213532	Control	8.56128	9.51705	4.12078	5.58719	2.81239	2.5231	3.02599	2.45028	4.19929	5.36412	2.4122	2.05893	3.40426	5.35651	2.44855	3.13056	1.5297	2.91607	1.67081	3.70107	3.73002	14.0568	9.76891	5.64601	1.41695	0.97266	1.49685	1.13039	2.04671	1.88927	5.32279	2.6835	1.42218	2.47303	1.69492	2.70768	2.71318	5.26608	4.874	2.35653	2.19566	2.13415	1.44004	3.0782	2.44173	6.13037	6.08164
2	213535	Control	7.71558	7.51138	4.40729	6.36364	3.79651	4.00908	4.84481	4.16036	5.97579	7.57576	2.57186	2.42424	3.40651	6.87311	3.63086	3.18907	1.36467	3.72624	1.66793	3.48221	3.34093	8.50254	2.52845	2.8427	1.64349	1.64245	1.07459	1.26662	1.89514	1.70562	7.25191	4.82846	1.65289	3.42857	1.39329	2.3612	2.70064	5.61081	5.63776	3.82555	2.37609	2.45462	1.24936	2.65374	4.00306	9.36942	9.81753
2	213536	Control	12.2836	13.715	8.30579	11.7039	6.35838	6.06186	5.98432	4.4967	5.15039	9.15087	2.63591	4.12031	5.31959	11.3627	4.2816	4.74814	2.89256	4.99587	2.26991	5.98926	3.50515	8.50055	3.92727	3.53241	1.96507	2.00073	2.32812	2.58182	2.9829	2.1842	7.30727	4.32076	1.75246	3.38674	1.57509	3.46842	2.87402	5.04632	5.17717	2.99272	2.95741	2.09445	1.22119	3.43195	4.37956	11.0278	12.2227
2	213541	Control	7.98611	8.48765	4.80434	7.3672	3.44694	3.47893	3.40162	2.43431	5.48263	6.4429	2.31392	3.01275	2.66101	7.29448	3.97223	4.0201	2.05188	5.03096	1.96759	4.19092	2.66204	7.46269	4.35545	2.71692	1.60725	0.818235	2.31129	1.46156	2.33781	1.25731	5.75286	3.31378	1.52225	2.17072	1.38725	2.37746	2.42224	4.92977	4.43282	2.45112	1.84675	1.51682	1.62356	2.31852	2.50551	7.58621	7.08966
2	213542	Control	8.13832	10.2725	4.95432	9.26966	4.24412	4.48336	4.09807	2.76902	5.27419	6.3919	2.06294	3.17737	4.23373	7.60907	2.47905	4.17397	3.26774	4.62023	2.02868	6.3331	4.22929	8.84222	3.36366	2.97931	1.21379	1.10284	2.01546	1.62848	2.20507	1.6	6.05977	2.5513	1.49502	2.52008	1.58245	2.0724	2.48701	5.68245	4.95454	2.26429	2.08217	2.30912	0.965466	3.12268	3.30486	8.57939	6.99015
2	213556	Control	3.2658	4.75325	2.57732	4.20475	1.57911	1.84569	1.90793	1.42467	3.42528	3.59952	1.81378	1.78571	2.62999	4.44377	1.96612	2.42351	1.39521	3.42944	1.36364	3.06618	1.99577	6.33849	2.97761	2.71621	0.804173	1.10845	1.23913	0.912052	1.19409	1.26032	4.31843	2.76568	1.4152	1.72113	1.02912	2.24303	1.7704	3.77254	3.0219	1.77384	1.25	1.60888	0.913874	1.9673	1.94067	5.88072	5.95603
2	213557	Control	8.61619	9.55691	3.78755	7.53813	3.66812	3.86957	3.52021	3.44978	5.17166	4.64611	3.17116	3.2146	4.43093	5.56764	2.73794	3.35366	2.35294	4.40471	2.04348	4.39321	3.17529	9.35595	3.99577	3.18387	1.98518	1.27018	1.37675	1.48148	1.48227	2.22458	5.89485	3.33156	1.38408	2.89278	2.08	2.38663	3.69728	6.5896	5.75311	3.64372	2.86458	2.1796	1.94034	3.32755	3.56109	8.40093	9.10673
2	213559	Control	7.88732	9.82143	4.53044	7.09253	3.38983	3.29102	3.76648	3.34118	5.26563	5.44345	2.5364	3.19549	3.24096	5.58423	2.7307	3.76117	2.02735	3.72115	2.44706	4.5219	2.95914	8.45619	4.22222	2.86191	1.22222	0.971413	1.16602	1.19312	1.33148	1.80606	6.11451	3.64496	1.66806	3.55951	1.53717	2.39088	3.94338	6.5553	6.64477	5.03288	3.97167	3.85689	2.88316	4.30816	4.53509	8.90411	9.23858
2	213562	Control	7.4799	8.21678	4.84551	7.66807	3.9677	3.74126	2.90718	2.90616	4.40714	5.56333	3.11625	3.61657	3.56643	5.87207	3.32284	2.94118	1.54875	4.136	1.43658	3.96491	2.76804	7.86651	4.71848	2.37765	1.12983	1.52657	1.90438	1.86212	1.90287	2.32143	5.56881	4.29594	1.71144	2.58706	1.69593	2.70431	3.71991	5.9628	5.84061	3.60656	4.10734	3.99562	3.16767	4.20765	5.4615	9.96714	10.5292
2	213563	Control	6.61939	8.18741	4.21601	7.63395	3.50379	4.44025	3.92621	3.69493	5.90179	7.59076	1.84049	2.0794	2.87736	6.04344	2.78828	3.84068	2.24237	4.40967	1.79415	5.72375	2.55561	8.33042	3.38805	3.85154	1.50245	1.01399	3.11189	2.58922	2.2362	2.13287	6.69705	3.67776	1.9993	3.04942	0.948367	2.84011	2.63012	5.32298	4.26475	2.85082	2.36046	2.05384	1.38389	2.46537	2.63377	7.72008	7.08333
2	213564	Control	11.6263	11.6263	7.94078	10.4447	5.05051	5.05391	3.97842	3.90047	7.66129	8.27169	3.36022	4.4325	5.43989	9.23181	2.41773	4.65273	3.51114	6.20783	1.88299	7.87879	4.36535	7.55296	4.51336	2.76413	2.11851	1.62676	1.69075	2.27203	3.04147	1.90242	8.26141	4.86004	1.97105	4.74138	1.91122	3.41749	4.02823	7.5405	5.49515	3.23244	1.97001	2.18741	1.52986	2.97146	2.20588	9.28865	9.74889
2	213565	Control	11.343	13.9103	6.23862	12.1763	5.76225	6.94507	6.61531	7.25953	5.79973	6.7029	2.53968	3.942	2.98778	7.4796	2.80797	4.40309	1.32058	5.35147	2.08901	3.99637	3.35753	11.4136	5.43365	3.24777	1.2278	1.69846	1.51713	1.25425	2.03655	1.77592	4.75315	2.6426	1.38853	2.59027	1.28643	2.72394	3.52166	5.80923	4.83789	3.09017	3.06951	2.20532	1.72414	3.65204	2.83976	8.69675	9.14417
2	213566	Control	5.71189	7.2956	3.32352	5.88483	2.35591	3.44973	3.52941	3.02775	3.73479	4.07221	1.76101	2.64262	2.85355	5.45531	2.22596	3.16056	1.17944	3.44683	1.30197	3.15524	2.0219	8.94819	3.35423	2.88763	1.1303	1.4111	1.38018	1.25431	1.62958	1.4752	4.47385	2.92453	1.38452	1.82275	1.48828	1.95214	2.21839	4.39832	3.99507	2.4926	1.73139	2.03071	1.06042	2.39862	2.44868	7.31406	7.18711
2	213567	Control	8.55339	10.4298	5.28129	7.29047	2.92767	4.13318	3.73993	2.07135	4.47248	5.60962	2.11792	2.86369	3.33333	6.19266	2.69187	2.75545	1.66571	3.67394	1.14745	3.72706	3.72706	7.94297	4.31948	3.66898	1.42508	1.38436	1.83299	1.50713	2.07655	1.30399	4.41176	2.58091	1.67689	3.10584	1.67964	3.34831	2.8777	5.06329	4.67017	2.27538	2.47226	2.06789	1.34451	3.13474	2.12269	6.27803	7.75997
2	213702	Control	9.90807	10.8274	6.66667	9.44559	4.60594	5.32242	3.87755	2.45399	3.06748	4.89297	2.44648	2.65849	2.95918	7.04082	2.04082	3.68098	2.25179	5	1.63432	4.29009	3.26864	9.12	3.35731	4.15667	1.75859	0.879297	1.04	1.67866	1.59872	2	6.4257	3.36808	1.68539	3.60866	1.36	2.72654	2.08705	4.56473	3.99687	1.9411	1.8533	1.71084	0.937709	2.49469	1.93274	6.3059	6.91662
2	213705	Control	5.9322	7.19831	4.03969	7.21868	3.25088	3.52858	2.47175	2.4735	5.43402	5.64573	2.04658	1.55148	2.18464	7.11769	2.26148	2.9703	2.26148	3.5461	1.91218	3.54359	3.53107	7.69594	3.54442	2.78696	1.22873	0.756144	2.02926	1.41911	1.60453	1.60756	5.02132	3.54442	1.47268	2.32448	1.28388	2.89237	3.55081	5.92143	5.43353	3.87059	3.84615	2.86624	2.27994	2.95054	3.14938	7.30223	8.42044
2	213716	Control	7.48503	9.42173	4.45669	7.5962	3.75188	3.09381	2.84289	2.24888	3.74252	5.69146	2.04285	3.03785	3.29341	6.58683	3.09073	3.39152	1.8027	3.30993	1.90095	4.63378	2.74314	11.1833	3.15107	2.68643	0.880853	2.08623	1.39211	1.62187	1.34321	3.29619	6.93346	2.96846	1.5873	3.05981	1.68303	2.83063	2.45842	6.0376	5.89086	3.06859	2.9635	2.17313	1.88065	2.02385	2.7828	9.41006	9.51175
2	213719	Control	8.12968	9.53094	6.15308	8.16224	5.2	4.94259	3.998	2.54745	4.9975	5.58882	1.54613	2.69596	3.19202	7.13573	2.74588	3.49476	1.55078	4.26279	2.39641	5.38922	3.78863	8.22767	3.85373	3.65991	0.702642	0.814607	1.71783	1.60202	1.68776	1.29322	4.2031	2.02931	1.13154	3.2967	2.09454	3.10034	2.82595	5.7822	3.69181	2.47112	1.50786	1.38308	1.12504	2.05523	1.7341	6.32627	6.55685
2	213726	Control	10.7283	11.0784	4.87205	7.62795	3.88588	5.00982	3.92349	3.59075	6.42787	7.26202	3.04519	3.294	4.07262	7.94897	3.38401	4.87205	2.37037	5.65111	2.51232	5.26316	3.97839	7.83483	4.19636	3.69491	1.2134	1.29253	1.4508	1.42443	1.42405	1.79562	4.98145	2.68189	1.56291	2.56682	1.56998	3.06797	2.73655	5.33519	4.942	2.78164	2.46168	1.99675	1.34477	3.41384	3.06407	8.42814	7.88922
2	213727	Control	10.5708	13.3249	6.48031	10.876	5.63559	5.12712	5.76515	4.4586	6.76247	8.06929	3.50655	4.09801	4.3956	8.65709	3.42495	4.84694	2.71532	5.21407	1.77966	6.26853	3.6802	9.58413	4.53569	3.79294	0.97852	1.43027	1.67025	1.71715	1.78784	2.55126	7.76048	4.10072	1.86603	3.63636	2.28201	3.13697	2.9304	5.64156	4.84166	2.95812	2.43902	2.52499	1.41287	3.36046	3.12172	8.48612	7.82152
2	213731	Control	5.29248	6.75487	3.63891	5.72626	2.51748	1.88679	1.73853	2.37099	3.12935	4.02778	1.59833	2.15128	1.66551	3.95559	1.59611	3.05556	0.904663	2.64256	0.485437	2.92887	2.3644	6.23546	3.671	1.85615	0.926784	1.06531	0.741084	0.648749	1.25058	1.94715	4.93482	2.83853	1.15955	2.27378	1.07326	2.23256	2.33214	4.59337	3.76719	2.03046	1.79584	1.50858	1.31728	2.0535	2.12966	5.06687	6.05144
2	213732	Control	7.44966	9.27419	4.94245	10.5938	3.30634	4.64646	6.18695	2.89367	4.83871	6.90812	2.75168	3.22148	3.42512	10.2685	2.89173	3.29744	1.417	3.97306	2.15343	7.87879	3.09764	8.32629	3.2081	3.50211	1.7285	1.01309	1.51899	1.72996	2.78364	2.02532	5.5532	3.25995	1.10263	3.0906	1.65957	2.62489	3.90775	7.38782	6.37821	2.89832	2.99679	2.63327	1.71419	4.3757	3.49303	9.55588	9.05879
2	213739	Control	8.12698	10.6099	4.84385	8.4345	3.06318	3.51213	2.99173	2.73363	5.20305	6.92063	1.90476	2.47934	2.47776	5.79249	2.47305	3.24015	1.27796	3.93651	1.72304	4.84076	2.48092	11.5533	7.42879	6.02317	1.11667	1.65448	1.46548	0.924143	1.61787	1.7321	4.55598	3.13467	1.43411	2.23938	1.47573	2.39105	2.0499	4.32845	4.23769	2.03595	2.35857	2.15208	1.44928	3.1245	2.36997	7.40328	7.05057
2	213742	Control	7.0072	7.92403	4.01316	7.08661	3.74261	3.27869	4.59921	2.75953	4.71204	5.24246	2.42464	2.22805	2.88525	6.41361	2.16535	2.88336	1.77515	3.09618	0.851343	5.39119	3.21311	8.83377	4.25902	2.26185	1.04257	0.913044	1.69639	1.08648	2.43267	1.26197	5.27693	2.2658	1.26252	2.08968	1.13587	2.78503	2.6899	4.99746	4.23227	2.0992	2.03355	1.76271	1.18524	2.94815	2.26965	5.49153	6.60329
2	213746	Control	6.69844	7.8274	4.08266	5.15853	3.02191	2.68844	3.04709	2.71698	3.36092	4.71769	2.10843	2.05978	3.61718	5.87497	2.43596	2.41935	1.70897	2.96333	1.28141	3.44135	2.76312	8.48182	3.44705	2.63064	1.10281	1.56472	1.56584	1.52807	2.55864	1.84856	4.96606	3.31787	1.67857	3.35475	1.29125	2.8877	1.97823	5.04221	3.88166	2.03366	1.77796	1.74279	1.09789	2.7032	2.19811	6.81451	6.24074
2	213752	Control	7.55132	8.73074	5.96026	6.1674	3.75	3.38733	2.9347	1.91458	6.30037	5.71848	1.46628	2.1261	3.15481	5.21292	3.30396	3.37739	1.17994	3.01915	1.39296	3.08824	2.5	9.15167	3.89944	4.05544	0.614754	0.872242	1.84805	0.718686	1.89549	1.17949	4.8329	3.29897	1.28733	2.36626	1.50026	2.62751	1.339	4.10483	3.00835	1.66929	1.40578	1.32618	1.00835	2.93653	2.25873	5.42672	6.22131
2	213765	Control	6.10687	6.34518	2.8133	4.87179	3.5533	3.32481	2.8133	2.29008	4.82233	5.34351	2.03562	2.30179	2.30769	2.28426	2.79188	2.55102	0.763359	3.81679	1.27226	3.5533	3.30789	7.828	2.51917	3.38798	0.874317	0.765864	0.873362	0.982533	1.52838	2.07877	6.04396	4.15755	1.53341	2.29508	1.42232	1.64114	2.30937	4.01571	3.31155	2.65564	2.4028	2.01049	1.35076	2.79965	1.96164	5.9721	6.25821
2	213766	Control	10.1081	12.1039	6.8615	8.7484	4.50508	4.88889	3.36722	2.67346	5.01269	6.27376	2.97845	2.92435	2.98223	6.97085	2.65991	4.51654	3.13901	4.52229	2.53807	4.95238	3.99746	7.01249	4.10828	3.79585	1.90961	3.19081	3.38442	3.21656	3.5043	2.10258	5.24297	3.42729	2.112	3.16395	1.50786	2.52235	3.66228	11.503	6.99187	2.94224	3.07804	2.69099	2.00361	3.27246	3.43332	7.94941	7.88901
2	213773	Control	5.38358	6.59489	3.31081	4.72016	1.95946	2.42424	1.55405	2.02566	5.1817	4.91252	2.75723	3.43203	2.28956	5.31271	1.81574	3.43898	0.607698	1.7532	1.48348	3.3761	2.02429	5.24464	3.95661	2.99936	2.48804	2.26403	3.12999	2.83982	2.07601	1.53355	4.928	2.345	1.38308	2.07734	0.963391	2.27055	2.69419	5.29968	3.70429	1.63883	1.38867	1.69357	1.02588	2.41821	1.98895	6.1047	6.83869
2	213782	Control	7.17405	8.86946	4.74111	9.3985	4.12758	3.37289	4.67873	3.56473	5.49313	8.6412	2.43446	3.9975	3.55805	6.62086	3.06059	3.43321	1.25549	3.12305	2.06379	3.74532	2.62664	6.67232	3.50085	2.54813	1.01724	0.987306	1.18611	1.12771	2.08804	1.55236	4.92499	3.17191	1.15819	2.20838	1.39482	2.24177	1.63128	4.60335	2.97273	2.05403	1.34409	1.52501	1.16305	2.75353	2.1919	7.42397	7.83741
2	213785	Control	16.2791	18.0085	12.7389	14.6186	11.0169	9.8081	10.1695	8.05085	10.9937	12.7119	8.66808	9.34183	8.68644	12.8964	8.89831	11.9149	7.44681	6.99153	6.58174	9.11017	8.66808	7.56014	4.43686	1.36054	1.53061	1.02041	1.87075	1.19048	2.72109	2.21088	5.47009	2.56849	2.55537	2.04778	2.39726	2.72572	3.04348	4.9323	5.51257	2.84887	2.51816	2.2871	1.7909	3.72881	2.85438	7.37148	8.305
2	213786	Control	10.942	13.5076	5.5434	10.1238	5.78871	4.30657	4.93469	3.63901	5.65217	6.60377	2.31716	1.95511	3.0479	7.53077	2.89645	4.78955	1.23726	4.57516	2.03193	6.47744	4.87627	10.0992	4.14228	4.74041	2.43243	2.20621	2.07394	2.61144	2.61026	2.11998	7.94224	4.338	2.39494	4.02351	1.63117	2.97431	3.44401	7.07089	4.93194	3.10844	2.30129	2.05601	1.32884	4.26926	2.81665	9.99114	9.98934
2	213788	Control	4.63968	7.92079	3.26733	7.36318	3.57498	3.46535	1.78571	1.88305	3.35968	5.24752	1.58259	1.87747	2.56663	4.54545	1.67818	2.18038	1.39303	3.36967	1.58259	4.44664	1.97824	7.25965	4.97382	2.62123	0.915631	1.43885	1.24264	0.718954	0.914435	1.43791	6.43467	3.74261	1.31234	2.94889	1.51515	2.09974	2.25234	4.95031	4.60891	2.31181	1.6638	1.72249	1.05122	2.79372	1.76077	6.9812	8.05524
2	213791	Control	10.5263	13.2686	5.10535	7.59903	3.32522	5.18639	5.21597	2.3539	4.76575	5.4883	1.53722	2.17742	2.34438	6.77966	3.30912	3.55987	1.86537	5.10121	1.29136	4.05844	3.14516	10.7243	4.81253	3.69128	2.35294	1.23043	1.67879	1.68067	4.25532	2.07283	6.35188	2.97085	1.73669	3.0286	1.35059	2.63897	3.03082	5.35321	4.33164	2.18311	2.32322	1.95213	1.25212	2.38781	2.64093	6.74119	6.69499
2	213794	Control	5.41176	6.7451	4.40598	6.60897	2.99448	2.90881	1.96386	2.5177	4.78807	5.40752	1.73228	2.82797	2.59027	5.65149	2.43902	2.67296	1.33964	2.98742	1.17925	3.37785	2.5177	8.35106	5.20446	4.46334	1.38078	1.5401	2.49734	2.01592	2.70701	2.12314	7.24175	4.3177	2.66525	4.21109	1.86866	3.46667	3.13491	6.05494	5.38117	3.00878	2.65421	2.58379	2.037	3.89076	2.93568	9.48018	8.73968
2	213798	Control	10.2063	10.9426	5.23446	6.18893	4.91266	3.9173	2.83224	2.29508	6.08696	5.86957	2.06297	1.62866	3.14875	7.69231	1.84382	3.1556	2.82916	3.60262	1.84582	3.17634	2.28758	8.86662	4.36782	2.22052	1.45706	1.83767	2.06738	1.07444	2.22222	1.37931	4.38799	4.22752	1.77059	3.30008	0.850735	3.06984	1.875	4.63493	4.43174	1.73152	1.98604	1.80744	1.32308	3.2235	2.07291	7.54075	6.94245
2	213800	Control	10.8961	12.0408	6.71414	7.58197	4.37882	2.75229	3.77166	3.36391	6.30081	6.09137	2.14944	3.0581	2.54324	5.50459	2.03666	1.83299	1.34021	4.27699	1.22324	4.48522	2.74949	7.14286	4.12876	2.17087	0.907821	1.04749	1.46751	1.18881	1.81691	1.25874	4.62509	3.85965	1.97044	1.95804	1.54821	2.391	2.36203	4.65989	4.64294	1.70091	1.81496	1.55625	1.72376	3.19149	3.00952	7.85572	7.69572
2	213807	Control	7.08783	8.77598	3.47759	6.09568	3.861	2.9549	2.78422	2.30947	3.92006	4.92308	1.69361	2.15385	3.31534	6.62048	1.69492	2.47295	2.78422	5.48263	1.07775	4.55598	3.70085	9.38914	4.16901	4.44569	1.69109	1.23874	1.74648	1.23874	2.08333	1.69014	6.50452	3.62196	1.80587	2.94284	1.64306	2.82805	3.11787	5.56148	4.79671	2.37407	2.82098	2.00275	1.29534	3.38931	3.70032	8.4565	8.76737
2	213813	Control	5.53609	8.06452	4.70506	5.32959	3.09641	2.46305	2.59831	3.02391	3.7948	5.1857	3.10078	2.4527	2.45098	5.68421	3.15568	2.10822	0.981767	3.86779	1.12281	3.93535	2.38429	9.72673	3.8817	3.18854	2.26223	1.33702	1.75196	1.52284	2.67404	1.98431	5.18759	3.42117	2.26747	2.5463	1.48561	2.49653	3.27229	6.55245	4.80697	2.97163	2.96508	2.46802	1.24587	3.14144	2.13502	6.35421	6.93502
2	213901	Control	8.19228	9.26302	4.73934	9.12779	2.64946	3.125	3.18644	1.69148	4.33311	3.64865	1.69033	2.98103	3.11231	7.83784	2.97297	4.00271	2.23881	4.74576	2.56757	3.38295	2.23275	9.58848	3.82401	2.88066	1.73053	1.48148	1.93257	1.85109	2.6305	2.63483	5.70484	3.42692	1.27941	3.13144	1.36646	2.52066	2.5228	5.41445	4.74453	3.01003	2.99893	2.8358	1.1711	2.45427	3.15453	8.99527	7.01192
2	213904	Control	4.52632	6.21707	3.07203	5.60254	2.75132	2.21987	2.32558	2.00846	2.62881	6.09884	0.948367	2.21519	3.16122	4.21496	1.68421	2.85111	2.9724	2.74262	1.27119	4.00422	2.74551	9.59184	4.5755	2.44524	3.86768	0.965938	2.08864	0.966429	1.67854	1.27226	5.24975	3.16811	1.02197	3.6206	1.38178	3.11224	1.88963	4.51225	4.08163	2.29614	1.71932	1.65913	1.07388	2.49409	2.40602	6.14922	7.01187
2	213917	Control	3.5818	4.54106	2.61375	5.53936	2.13178	2.1256	2.03291	1.83575	3.57488	2.79923	1.44928	2.22222	1.93237	3.95753	1.44928	1.64569	1.07004	2.3301	1.35528	1.93611	0.773694	6.30355	2.08717	1.58924	1.58827	1.0989	0.855223	0.733048	2.1978	1.34474	3.3701	2.14592	1.04487	1.65543	1.29231	2.01958	1.3759	4.04308	3.67167	1.94038	1.50389	1.50124	1.27119	1.92784	2.08481	4.41696	4.53499
2	213927	Control	6.82657	7.09024	4.34783	6.82657	3.60777	3.23176	2.21811	3.23176	3.41644	4.05157	2.67281	2.58303	1.74954	5.71956	1.75115	3.97412	1.84502	3.03867	1.2951	2.85451	2.11397	8.77963	4.11379	8.36252	1.22538	1.66229	1.88349	1.22538	2.05509	1.88184	6.09115	4.13915	2.01843	2.85088	1.85349	2.63852	2.50117	4.58372	3.81197	1.79949	2.01264	1.89784	1.61441	3.11038	2.15406	6.11241	6.8609
2	213935	Control	6.91906	8.87728	3.66492	6.33159	2.56074	2.61267	2.41988	2.35911	5.87851	6.06654	1.7601	1.95822	2.02482	7.11024	3.38983	3.20052	1.05402	4.25671	1.43603	4.17755	3.0739	7.16418	2.21371	2	1.53322	1.31971	1.19505	1.19149	1.91408	1.78876	4.7802	2.43278	1.06792	1.79487	1.62602	2.04953	1.23555	3.04562	3.65837	1.63433	1.63629	1.53333	1.18288	2.84764	2.20774	5.04997	6.50982
2	213937	Control	6.81349	8.8215	4.27586	6.71745	4.21562	3.24362	2.82564	2.63523	4.34783	3.71901	1.78817	2.20386	3.30124	5.43703	2.48276	2.68966	2.06754	3.44116	0.966851	3.53186	2.96552	8.63495	3.20083	2.89256	0.826446	1.29066	1.29601	1.59876	2.01135	1.54879	6.20155	2.32678	1.39752	2.44029	0.78329	2.0155	2.79336	5.66545	4.33138	2.58726	3.07918	2.09302	1.23321	3.08295	2.71095	9.3578	10.0968
2	213943	Control	4.80059	6.86854	2.30141	7.72086	2.74277	2.07407	1.77515	1.71004	3.32103	3.54505	1.40429	2.43722	2.51479	5.25537	1.77646	2.74889	1.18694	3.56083	1.2574	5.18903	3.33087	6.12137	3.47003	1.73593	1.10352	0.525486	1.57812	0.789474	1.57729	1.78759	5.05529	3.05746	1.37493	2.42233	1.42631	2.20936	2.60846	4.17963	3.67816	1.73043	1.84282	1.89573	0.94633	3.00895	2.9364	7.10804	7.85191
2	213944	Control	7.91871	9.54386	5.00705	7.83345	5.06685	5.75439	4.20757	2.31417	4.56781	6.31136	1.76056	2.24877	2.45442	5.82048	2.03081	3.51124	1.98582	3.37553	1.75809	4.21644	3.29593	7.65743	4.17505	3.22256	1.40845	1.91051	1.45802	1.45655	1.5083	1.91147	6.10187	3.18504	1.8668	3.125	1.9687	3.12343	3.29489	6.12944	5.58092	2.60086	2.47399	1.83136	1.1932	2.7439	3.1254	8.39374	9.9059
2	213949	Control	4.45545	6.68731	2.29814	4.14604	1.6129	1.6129	2.41785	1.36307	3.41615	5.25665	2.11049	1.98388	2.41337	5.45567	2.11443	2.1118	2.1197	2.48911	1.24069	3.60697	2.54027	10.0734	4.92872	3.43137	1.34474	1.05906	1.83299	1.26273	1.8315	1.79519	5.34476	3.22976	1.18609	2.81978	1.88757	2.45198	2.58719	5.24961	4.62419	2.145	1.64898	1.84946	1.07373	2.90831	1.8646	6.97109	6.59183
2	213958	Control	14.8497	15.8796	10.8811	12.662	7.56501	4.56161	5.3066	5.72609	7.06714	9.11765	4.17647	4.59364	6.00353	10.3712	4.06121	4.77876	2.90284	6.13569	2.65487	8.20543	5.65371	8.05288	3.07754	4.05134	1.67531	1.99601	1.95609	2.03755	2.47308	1.79784	6.44258	4.44712	1.48118	3.68147	1.61225	2.84569	2.76427	5.67613	5.58799	3.43199	3.41511	3.05269	2.18328	4.34783	4.04785	9.08204	9.22411
2	213963	Control	7.32568	10.5914	5.93972	8.82613	4.5053	4.16298	4.0672	3.01686	4.14097	5.28634	1.4978	1.67548	2.64317	6.62544	2.47132	3.44219	2.03901	3.72011	1.32509	4.15194	3.26567	6.59407	2.84332	2.9661	1.26888	1.69287	2.35792	1.69389	1.75121	1.38973	5.22162	2.84676	1.21212	2.11993	1.40244	2.85541	3.00587	6.17209	5.1094	3.55572	3.62168	2.7907	1.96942	6.11845	4.52267	11.9461	15.8773
2	213965	Control	6.36908	7.56668	4.36205	5.72831	3.27154	3.31882	3.63933	1.90528	4.19162	4.34546	2.82149	2.44432	2.6616	4.13268	2.23433	2.72035	1.96507	3.32244	1.79445	4.08497	3.14875	8.43334	5.05837	3.99351	1.26582	0.907912	2.10902	1.55592	2.81918	2.10834	5.3316	3.08943	1.55996	2.79766	1.44168	3.05294	2.22922	4.77811	4.27544	2.4341	1.91847	1.58028	1.37505	2.32206	2.16898	6.23029	6.44059
2	213967	Control	11.828	14.9706	7.94897	12.818	6.29302	4.3222	6.18253	3.83858	8.90411	8.6999	3.82728	5.09804	6.26223	9.19765	4.10959	3.32681	2.56158	4.80864	2.64447	6.99507	3.53288	7.95587	2.66512	3.65641	1.50987	1.21739	1.33256	1.45012	1.15942	1.68116	5.11331	4.47414	1.97674	2.43902	1.16822	3.36818	1.91547	3.86076	3.47013	1.94559	2.01396	1.58579	0.822915	2.85352	2.0741	7.70328	6.35073
2	213968	Control	8.18291	10.4091	5.43807	8.23245	4.83969	3.93224	3.93224	2.88983	4.4659	6.79904	2.58724	3.13442	2.47286	6.74699	3.79518	3.44619	2.3665	5.13595	1.571	4.58107	4.45515	8.13766	3.91653	3.15011	1.57607	1.15644	1.41343	1.63934	2.53774	1.99293	6.25605	3.61874	1.93175	2.69923	1.39024	2.15503	2.17422	4.49758	4.76461	2.21717	2.0507	1.79615	1.33789	3.87464	2.70463	8.46734	7.41586
2	213972	Control	6.0241	8.7963	3.8961	6.2963	2.68767	3.51201	2.68022	3.87812	3.78229	4.34381	1.01664	1.67286	2.21607	4.42804	2.03704	2.595	2.14153	4.16281	2.49538	5.36044	2.49769	9.07865	4.89448	3.55216	1.97842	1.62089	1.44014	1.3465	2.4237	1.97487	4.78771	3.91363	1.84685	2.74404	1.89189	2.83656	2.46315	5.28774	4.23824	2.3725	2.39208	2.76998	1.60478	3.10454	2.83741	7.56303	7.64894
2	213973	Control	7.10059	10.3346	4.24063	8.13492	4.96032	4.1502	3.85757	3.35637	6.2069	6.40394	3.83481	3.06022	3.53982	7.77559	2.55654	3.84615	1.67818	2.56917	1.3834	5.91133	4.33925	6.91643	5.112	2.23752	0.516055	1.37852	1.83908	1.20413	2.29358	2.40826	5.62895	2.75704	1.43843	1.60827	1.7311	2.47126	2.84876	5.56323	4.43792	2.08981	1.57303	1.91975	1.57303	3.01142	2.51039	7.23912	7.68299
2	213977	Control	10.8523	12.7839	8.19672	10.0636	6.5356	4.5045	4.86772	3.72142	7.45637	7.86695	3.32805	2.75278	3.95778	7.38786	3.01268	3.17797	2.22812	5.5585	2.06458	4.70402	3.17292	7.33403	4.64471	3.36105	1.7325	1.31716	1.21401	1.66725	2.46101	2.08333	5.81274	3.12935	1.63706	3.02819	1.3947	2.8492	3.90362	6.90127	6.60208	3.53647	3.23567	2.79506	1.78082	4.11609	3.87131	10.6578	11.211
2	213989	Control	8.82883	8.65905	4.56731	8.05773	3.97112	3.06859	2.5286	1.98317	4.67626	4.91902	2.57948	2.63789	2.69946	5.7554	3.23935	2.81606	1.7407	4.27969	1.02102	4.77341	2.81437	9.31495	3.92648	2.54379	1.33333	0.999583	0.958333	1.33222	1.66597	1.75292	6.27615	3.38912	1.88363	3.25815	1.46874	2.71853	2.48891	4.79737	3.90558	2.43205	2.40895	2.12705	1.04435	2.55417	2.22222	7.10907	7.75083
2	213991	Control	5.13149	7.4359	4.18814	7.13826	2.8314	2.76527	2.24359	2.63496	4.93274	4.54255	2.17949	2.37789	3.33333	4.86556	2.30769	3.46154	1.73188	3.79665	1.67095	3.97436	2.5641	6.82505	2.58509	2.76458	0.991807	1.03448	1.07852	0.862069	1.68031	1.59689	5.19481	3.24675	1.25977	2.33665	1.3907	2.2914	1.94805	5.01246	3.53787	2.22499	2.02216	1.82825	1.2996	2.59075	2.28184	6.91659	7.04479
2	213993	Control	10.4542	12.2327	5.74614	8.22622	3.77682	4.97854	3.86598	3.26741	5.48415	7.18563	2.05479	3.33904	4.80687	8.55432	3.1651	4.12371	3.01984	5.49828	2.31561	5.14139	3.51027	7.31854	2.8777	2.15698	1.49701	1.61677	1.79641	1.13704	1.73549	2.03471	5.1174	2.6506	1.26126	2.10716	1.68776	1.80288	2.65064	5.91476	3.30626	2.62319	2.00261	1.72965	1.53601	2.29584	2.70035	7.5839	6.71327
2	214001	Control	4.41466	6.61678	3.5164	8.6132	2.32742	2.6835	3.35174	2.21431	3.74016	4.57233	1.61417	2.24145	2.5974	5.1161	2.00866	3.3123	1.50257	2.84248	1.10541	3.48101	2.12934	9.13268	4.01606	3.84836	1.32184	1.46341	1.63464	1.31956	1.74835	1.6055	4.89631	3.25367	1.6092	2.38369	1.33025	1.98276	2.08308	4.0034	4.40945	2.03513	1.58865	1.72539	1.1642	2.35866	2.05986	6.11057	7.00219
2	214002	Control	7.40552	8.82203	3.93661	6.68709	3.628	3.33333	2.40286	2.711	5.15832	4.90046	3.01482	3.72259	4.22822	6.01121	3.51503	4.29228	1.89258	3.93862	1.32856	4.6867	2.55232	11.9257	5.06415	5.27919	1.38514	2.05734	1.2154	1.41653	3.17032	1.92308	5.75491	3.42605	1.72764	2.80595	2.34375	3.98379	2.28403	4.25904	3.61608	2.05452	2.00323	1.91426	1.30394	2.42392	2.23389	5.99704	6.38671
2	214008	Control	12.0746	13.3772	6.62983	10.2747	5.47264	5.76923	5.45154	3.84615	5.61056	6.35268	3.13187	3.67728	3.72807	7.89474	3.34981	5.0494	2.09829	5.27763	2.09482	5.27473	3.9011	8.92139	4.73588	2.66132	1.74736	1.34791	1.20175	0.984324	2.32981	1.82282	6.17014	3.18448	1.79421	3.8672	1.43224	3.32724	2.65927	6.14582	4.73225	2.64826	2.21339	1.95588	1.21246	3.34695	2.82281	8.93627	7.25971
2	214013	Control	7.26891	10.2564	4.54737	7.21215	3.62716	3.1171	2.65263	2.2756	4.28571	4.84007	1.97479	1.77066	2.85594	4.9958	2.35097	2.44313	1.43581	3.88186	1.38889	4.12632	2.27177	9.11493	3.34651	3.17376	1.60823	1.29117	1.18859	1.26582	1.89773	1.44966	5.02912	2.69913	1.38004	2.43386	1.06638	2.22576	2.37968	5.39357	4.0666	2.25163	2.18065	2.04584	1.53945	2.9969	2.76887	7.93328	8.88532
2	214015	Control	5.0924	6.74897	3.84934	6.76568	2.76517	2.26711	3.00164	2.87947	5.21346	5.83162	1.85109	2.17838	1.64339	5.17879	1.84805	2.63483	1.48515	2.47117	1.23609	2.55039	2.09532	7.58242	3.32235	2.27709	1.04281	0.685119	1.39803	1.39879	1.31687	1.45365	4.82492	2.77931	0.716056	1.78965	0.941046	2.80837	1.50681	3.88095	4.02623	1.65029	1.70447	1.64258	1.1663	2.46946	1.8645	5.77352	6.55975
2	214017	Control	6.70978	8.22862	3.64816	6.67746	3.20617	3.28334	3.08066	1.7423	4.93328	6.1439	1.73737	2.02265	2.26721	4.89086	2.30024	3.16816	1.82927	3.60908	1.37708	3.40495	2.66882	7.24524	2.78573	2.4244	0.989841	0.988554	1.71652	1.43117	1.95059	1.56087	5.5338	3.31593	1.90402	3.10543	1.5441	3.09896	2.52867	5.06434	4.64409	2.07326	1.7184	1.60843	1.20332	2.59039	2.56197	7.14582	7.64428
2	214020	Control	8.20755	10.0896	4.37055	10.3921	3.88626	2.8828	2.73585	2.55803	6.09353	6.41812	2.40907	3.1574	3.06315	6.26472	3.11174	3.74585	1.84484	4.68972	1.46919	5.19849	1.98113	8.51574	4.58084	2.99222	1.40676	0.897397	1.19725	1.31618	1.7948	1.7948	4.35697	2.93853	1.38512	2.31162	0.93599	2.491	1.93152	4.89838	4.01113	2.39977	1.99297	2.18732	1.56524	2.72408	2.35725	7.39818	8.16176
2	214025	Control	4.81348	6.0241	2.43013	6.45554	3.0303	2.55164	2.05314	1.56438	3.85078	4.6988	2.16607	1.44231	2.16346	5.18697	2.64423	2.66022	1.56438	2.91616	1.08434	3.37756	2.64423	6.31673	3.10835	2.93594	1.33097	1.59858	1.50843	1.50843	1.33215	1.87166	4.10714	2.05174	1.24666	2.04263	1.34409	1.7762	1.81503	4.22621	3.46974	1.70391	1.42069	1.36986	1.09184	2.33105	2.16614	5.49361	6.23911
2	214026	Control	6.51786	8.66845	5.93525	7.80269	3.59066	3.94265	3.31244	3.9356	4.81713	6.33929	2.23414	3.04114	2.9517	6.60714	0.981267	3.04933	1.6129	2.86738	1.51921	4.29722	3.93208	8.02005	4.42368	3.30218	1.1875	1.43392	2.49221	0.996885	2.3053	1.93387	4.62789	2.68582	1.62907	2.62336	1.31744	2.13033	3.07018	5.87342	4.77395	3.23777	3.12658	2.7242	2.1309	3.45003	3.21326	7.69101	9.15099
2	214027	Control	3.67597	4.8913	2.3145	5.64626	2.1843	2.87081	1.97952	1.15883	3.7594	3.39905	1.49762	2.11028	2.99728	3.95365	1.42954	2.87081	1.44132	2.25256	1.22699	3.89079	2.99932	6.77461	3.36313	1.70358	1.40426	0.510204	1.02128	0.93617	0.977891	1.19149	4.05117	2.51064	1.06792	1.70867	0.982906	2.09312	1.5088	3.63911	3.15489	2.06272	1.62943	1.32885	1.14209	1.96705	1.9486	5.45943	6.24473
2	214028	Control	9.73671	11.393	4.93028	8.06773	3.43968	3.83848	3.48953	2.73904	5.2343	6.15385	1.99203	2.18797	2.88127	6.96171	1.78571	3.03785	1.89055	3.15	1.69745	3.38645	2.08644	7.65809	5.76862	3.27296	1.20558	0.856327	1.52333	1.1097	1.74271	1.42812	5.34862	2.49122	1.91327	2.23072	1.72634	2.13376	2.25668	4.03382	2.79701	1.77359	1.76144	1.79067	1.24809	2.70608	2.0816	6.32718	6.84474
2	214030	Control	7.16511	9.53125	3.67188	6.80751	3.4375	3.04688	2.88612	1.95465	4.05616	3.97196	1.79128	2.49027	2.72798	5.14419	1.9425	2.65625	1.56372	4.28683	2.02808	4.28683	2.33827	6.75273	3.46192	2.91646	0.938735	1.0396	1.18753	1.23824	1.23762	2.0297	6.00198	3.72949	1.83623	2.33135	1.99203	2.37977	2.05148	5.47042	4.82091	1.89886	2.15576	1.47716	1.2987	2.88928	1.97674	6.45975	7.18738
2	214035	Control	3.1746	3.76417	1.95455	3.40909	0.864029	1.45256	1.22783	1.22895	2.22222	2.53853	0.861678	1.49728	1.67877	3.53261	1.13276	1.90822	1.1374	1.86194	1.63488	2.68426	1.72101	7.02997	3.40507	2.53613	0.926178	0.898448	1.47139	1.119	1.25238	1.09051	4.89338	2.0765	0.929724	1.06557	1.04281	1.69584	1.90119	4.05668	3.181	1.9004	1.69492	1.32201	1.01375	2.15427	2.05756	7.72443	10.3179
2	214045	Control	7.70501	9.64187	4.59579	5.61983	2.54848	2.20022	3.0854	2.15232	5.10989	6.663	2.52747	2.25523	3.36088	6.98954	3.19032	2.25771	0.826902	3.47107	1.10132	5.23705	3.25248	7.12101	3.70532	2.1777	1.69935	1.22058	1.57	0.828609	2.09059	2.22222	6.51794	3.59334	1.48407	2.72288	1.00789	2.70742	2.76719	5.40039	4.83818	2.77748	2.34819	1.87049	1.50343	3.2674	3.53712	10.3569	9.80521
2	214046	Control	7.4952	8.4507	4.16934	6.64945	3.46154	3.07298	2.37636	2.0526	4.08685	5.56266	2.43434	2.68714	2.74936	7.61356	2.10997	2.1753	1.09255	4.35618	1.02498	4.5977	1.72524	7.91776	2.70742	2.22805	0.697776	0.787402	1.57205	1.35253	2.09333	1.26804	5.2954	3.10722	0.964067	3.24704	1.01188	2.58885	2.73813	4.98542	4.23458	2.24196	2.1885	2.22125	1.95307	3.63133	3.13228	7.83914	8.22479
2	214053	Control	7.56467	8.82496	4.06265	7.14985	2.59042	2.53782	3.50536	2.5403	4.3309	4.62062	2.39726	2.23953	2.48417	4.82456	2.39258	1.85547	0.976086	2.69212	0.878049	3.2667	2.67901	7.22662	3.03894	1.74326	0.729233	0.886918	1.20444	0.918012	1.36248	1.07697	3.94151	2.44833	1.05096	2.03239	1.53257	1.81355	1.50325	3.73236	3.11907	1.66644	1.32917	1.20875	0.732104	2.03528	1.84707	4.64707	5.73837
2	214057	Control	5.13347	7.59754	3.11203	6.55738	1.02881	2.47423	3.30579	2.46407	3.06748	3.08008	2.65849	1.23203	2.65849	3.07377	1.84049	2.6694	1.23457	3.27198	1.63934	2.87474	1.84805	6.37899	3.00752	0.938086	0.938086	0.187617	0.37594	0.562852	2.06767	1.1257	3.56473	2.25564	0.564972	1.69173	1.69173	1.88324	1.73519	4.11631	3.92749	2.03774	1.84975	1.24717	1.17069	2.52926	2.72109	6.09618	7.21336
2	214058	Control	7.85441	7.94639	4.56731	7.09152	3.36538	3.70727	3.64683	3.44828	6.17816	6.55502	2.63284	2.6341	3.25359	6.74319	2.5371	2.68328	1.92215	4.84645	1.43885	4.98084	2.97362	6.19392	3.26401	3.14847	1.12749	0.981524	1.6436	0.837424	1.61476	1.53046	4.84761	2.72464	1.42318	1.88297	1.53846	2.86541	2.19263	4.55403	5.04982	2.66201	2.04797	2.16333	1.29241	2.92374	2.87023	8.11176	9.34542
2	214061	Control	5.3913	6.52742	4.01396	4.50997	2.0979	1.90972	1.99826	1.65505	3.82276	3.29289	1.81976	1.90807	3.29575	3.64267	1.90807	2.09059	1.5625	2.51955	0.695048	4.43864	1.82134	8.62676	4.85096	2.33781	0.87668	0.467563	0.994152	0.643275	0.995316	1.5771	3.98126	3.517	1.58451	2.81856	2.06612	1.52314	2.44332	4.27732	4.1368	1.76346	1.91697	2.10961	0.93996	2.61453	2.42239	6.18083	6.90103
2	214066	Control	8.19009	12.3108	6.26896	9.07258	5.56117	5.46559	4.84359	4.04449	6.06673	6.25	2.42424	2.62097	2.82543	6.45161	3.12815	2.63158	2.03459	5.45455	1.41557	6.5723	2.72727	5.54076	3.24468	2.29333	1.06496	1.11762	1.49573	1.01118	2.13106	1.70576	4.17783	1.60428	1.07009	2.72145	1.23391	2.77333	1.81106	4.04908	3.45419	1.98335	1.61685	1.5445	1.2742	2.42588	2.15475	5.63587	5.8838
2	214075	Control	15.3846	16.8546	8.88491	13.4125	8.21429	9.92276	8.14507	5.59191	7.00713	7.77448	2.20238	2.32005	3.86675	8.55107	2.55344	5.89286	1.84634	7.24896	4.34524	6.96014	4.51843	8.30494	4.63238	4.25532	1.65887	1.44435	2.2534	1.19149	2.12404	1.40306	6.70367	4.01538	2.26302	4.39045	1.58526	3.11168	3.215	6.83646	6.0391	3.08104	3.48759	2.69654	2.13051	4.48082	4.63869	11.2587	9.96906
2	214078	Control	5.27763	6.93833	3.5872	6.5374	3.0854	2.36915	2.80682	2.26895	4.73829	4.51293	2.09366	1.87638	3.90754	6.28099	2.97357	2.21852	1.32597	3.14917	1.43646	3.8674	2.30896	7.40145	2.40192	2.00562	0.681909	0.841683	1.64263	1.40562	1.64329	2.36284	4.18175	2.01288	1.12812	1.56501	1.16888	1.88983	2.23906	4.44828	3.97933	2.03308	2.15889	1.65746	1.22203	2.86306	2.41546	6.79662	7.48746
2	214083	Control	13.0435	14.1304	7.6087	11.9565	8.69565	5.43478	3.26087	3.26087	8.69565	7.6087	0	4.34783	8.69565	10.8696	5.43478	7.6087	3.2967	10.989	3.2967	9.78261	8.69565	10.1523	6.09137	3.5533	3.04569	0.507614	0.507614	2.53807	7.1066	3.06122	10.2564	8.76289	4.61538	7.14286	2.04082	5.58376	6.58794	10.6476	10.8899	7.8931	6.42145	5.30587	4.29371	7.08955	7.90292	17.6214	14.6783
2	214086	Control	8.69081	8.70536	4.53527	7.9169	3.52941	3.23841	3.74093	3.51562	6.01336	6.51811	3.12674	3.51366	3.79041	8.087	2.56125	1.9564	1.1217	3.57143	1.89944	5.13966	3.51366	8.65785	3.96077	2.83233	1.39623	0.981873	1.32026	1.09228	1.46837	1.69747	4.95461	2.83983	1.0578	1.85115	1.44267	2.11241	2.49544	5.22472	4.39607	2.18732	2.06548	1.89927	1.3193	3.24849	1.83885	5.55477	5.70664
2	214100	Control	5.43245	8.87616	3.65854	5.58339	2.29885	3.51003	2.43553	3.00429	4.29492	4.36338	2.64853	1.64521	1.28848	3.99714	1.64521	2.5825	1.71797	3.72493	1.36396	2.65043	1.35908	6.35003	2.42143	1.7562	1.44181	0.463917	1.34159	1.39175	0.669758	1.28932	3.41438	3.00207	1.75892	2.21993	1.09034	2.4302	1.04733	3.87525	3.12085	1.45927	1.83267	1.54296	1.26095	2.20862	1.68771	5.98802	7.23711
2	214103	Control	12.9236	15.0488	9.6476	11.4434	6.82081	7.08934	5.45977	5.3992	8.20425	9.41447	3.44432	4.71264	4.53242	7.22063	2.52583	5.12083	1.8412	4.67667	2.00688	5.91274	4.25532	12.7748	4.27209	4.1511	1.74419	1.69983	2.6523	1.78201	2.36123	2.32269	7.14582	3.53137	1.66182	4.69074	1.79841	4.33514	3.72807	7.20432	6.59916	3.89413	4.4756	3.67299	2.34599	4.95267	5.21871	13.9011	12.2685
2	214105	Control	7.2679	9.17042	3.86255	6.45247	2.73791	2.8632	3.76259	2.25524	5.37037	5.10988	1.7753	1.96234	2.72631	7.51124	2.88436	6.64011	3.46205	6.42421	3.39433	7.96178	6.1457	6.60592	3.60401	2.00364	1.46052	0.591716	1.18613	1.04831	1.13843	1.32239	3.92694	2.19178	1.69725	1.87129	0.965961	2.19278	1.72842	5.23945	3.36453	1.57508	1.66093	1.6637	0.770051	3.05905	1.48052	5.69463	6.32218
2	214109	Control	10.3885	12.7787	5.46237	7.70552	4.80914	3.70926	3.46237	3.61368	5.93911	5.81046	1.82443	2.5729	3.02121	5.74861	3.02575	3.22373	1.67886	5.13978	2.06274	5.58179	3.07197	7.02312	3.83728	3.92496	1.38448	1.38249	1.35564	1.35369	2.56336	1.78777	5.91476	3.61481	1.6763	2.25694	1.65505	2.51663	3.05075	6.13713	5.11238	3.21397	2.92733	2.66922	2.09954	3.83767	2.89748	8.85983	8.39965
2	214110	Control	6.66485	8.03498	3.12243	5.49753	2.65245	2.35423	1.64114	2.4297	3.82932	3.6845	1.4196	2.02131	2.5662	5.26891	2.40634	2.8196	1.17937	2.79989	1.3377	3.55385	2.87042	7.30185	2.95473	2.06242	0.841477	0.895522	0.81367	0.814111	1.13883	0.786761	3.70169	2.37057	0.926936	1.52713	1.09379	1.52381	1.59179	3.30899	3.21764	1.9042	1.55224	1.46072	1.02694	2.42776	1.8171	4.20143	6.2846
2	214111	Control	5.68458	7.21972	3.5429	6.6041	3.23816	3.09135	3.47102	2.12396	4.48072	4.92542	2.01179	2.88395	3.50938	6.65973	2.66713	3.03242	1.74095	3.60861	1.11227	3.75652	2.7121	6.81511	3.54371	2.5641	1.04659	1.24831	1.75379	1.51771	1.92178	1.82186	5.83051	2.2735	1.08181	2.40515	1.52957	2.43243	2.64188	6.14087	4.24658	2.79734	2.33425	1.99882	1.46915	3.25363	2.68575	7.54717	8.32515
2	214113	Control	8.84004	10.482	4.88952	8.68545	3.98687	4.5007	3.69504	3.04735	4.58802	6.26461	3.23488	3.37395	4.86209	6.22368	3.416	3.32553	2.39324	4.83114	1.78069	5.57638	4.11792	8.70211	3.94659	3.11296	2.01721	1.5412	2.10682	1.68939	2.04505	2.07592	6.40453	3.77976	2.37954	3.8313	1.58115	2.58544	2.88649	5.59105	5.36663	2.60269	2.57092	1.90121	1.32884	2.83638	3.3008	8.88928	9.1523
2	214123	Control	7.04376	7.44681	3.79071	6.66311	3.36359	3.51064	3.42063	3.63054	3.35642	3.9299	1.64806	1.28	1.97018	5.47581	2.34542	2.93177	2.504	4.11325	2.87846	4.47523	4.09357	7.78855	4.15365	3.81012	1.18787	1.12465	1.78181	1.46783	2.5609	1.90625	6.46173	4.16145	2.60351	3.28536	2.42367	3.76058	2.55732	4.87374	4.20569	2.36457	2.386	2.03252	1.35922	2.47481	2.76896	8.73563	8.64942
2	214124	Control	7.93283	9.72785	5.04933	5.80383	3.13953	3.89309	3.71445	2.72464	4.64037	5.61668	1.62319	1.85185	2.25694	5.60694	2.08454	2.61021	1.68703	3.95119	0.927536	4.06268	2.9531	7.9646	4.00372	2.88775	1.62866	1.11628	1.11888	1.25698	1.9544	2.00279	4.90654	3.60487	1.67832	2.61194	1.31271	2.8972	3.44446	5.77714	4.88383	2.81201	2.35984	2.15463	1.81847	3.34337	3.00633	8.34523	8.45204
2	214127	Control	6.73661	8.78453	4.0533	5.86283	2.76396	2.48894	2.16426	2.59956	4.41989	4.41745	2.15589	1.54953	2.37307	4.64345	3.09392	2.27021	1.54696	3.32042	0.830105	3.0454	2.31788	6.70367	3.15028	2.68771	2.20901	1.44558	1.02041	1.31691	1.78496	1.53126	5.59112	2.95377	1.10969	2.5641	0.940573	2.5663	2.12965	4.76368	4.47314	2.14712	1.72478	1.68634	1.23272	2.76946	2.30423	6.77522	8.0255
2	214131	Control	11.3057	12.4812	7.45373	9.32331	4.45669	4.81203	3.35	2.65398	5.15	6.44034	2.04693	2.7	3.996	6.09391	1.5	5.7702	1.61047	4.71414	2.60391	5.0025	3.36177	9.67873	4.94528	3.36987	1.98702	1.09489	1.54597	1.09622	1.86613	1.78571	7.16029	4.23798	1.76157	3.91358	1.79226	3.4581	3.42946	6.84268	5.78577	3.55583	3.21724	2.28661	2.01342	4.23107	3.77712	10.8872	8.22904
2	214144	Control	5.77778	7.11111	3.39286	6.69643	2.50671	2.84698	6.33363	2.23214	4.98664	4.09253	2.39787	3.37178	1.68739	4.10348	1.7762	2.67857	1.16487	3.38379	2.2242	4.7153	3.20285	9.17238	2.93501	3.56768	0.681699	1.20672	1.5748	0.682057	1.67627	1.36483	5.15518	2.69984	1.15729	1.84114	1.58479	1.57895	4.39779	7.33425	6.04993	3.04794	2.25702	2.36414	1.51631	2.53339	2.9908	6.55008	7.11097
2	214150	Control	6.38122	7.9668	3.73547	6.5115	3.32871	3.65449	3.09735	2.99418	4.8396	5.24862	1.6339	1.87949	2.29345	7.92599	2.65193	3.57539	1.30086	3.71191	1.38198	3.65651	2.95825	8.2593	3.05218	2.46386	1.24795	1.54351	1.34735	1.44499	1.4431	0.590939	5.07246	3.2598	1.65071	2.00724	1.42055	2.83081	1.65332	4.41074	3.08309	2.00348	1.44725	1.59147	0.819101	2.3402	2.14435	5.77762	7.11538
2	214154	Control	8.0163	10.211	5.04775	7.62423	4.27989	4.1384	3.34243	2.79292	3.6635	6.10169	1.56356	2.65306	1.76271	6.86141	2.31293	2.52905	1.29604	4.21196	1.29252	3.34015	2.71924	8.03196	3.35711	2.30705	0.838926	0.838574	1.29979	1.34285	1.63728	1.30034	4.50906	2.52419	1.34623	1.85185	0.632911	2.14556	1.7826	4.29733	3.68003	1.58577	2.10913	2.00039	1.31655	3.18323	2.40403	7.41316	7.26388
2	214156	Control	7.22513	9.07184	4.56453	6.93277	3.25801	3.04462	3.20042	2.58166	4.55497	6.71211	2.6178	1.83631	4.25197	6.23363	3.20547	3.25801	1.89873	3.31056	2.25013	4.40252	2.98742	9.50209	5.30504	3.37505	1.02234	1.62879	1.93328	2.04545	2.27445	1.89538	6.35706	4.13662	2.39635	3.37633	1.98473	2.58065	2.33693	5.0431	3.90595	3.13343	2.71278	2.37083	1.34823	4.30979	2.88103	7.81512	7.99536
2	214157	Control	7.01031	6.87285	3.31034	6.08155	3.09066	3.50998	1.93103	1.93103	3.84351	4.0522	1.57859	2.67306	2.13058	4.86968	2.26182	1.58076	1.99862	3.10131	1.16919	2.82175	2.19931	9.24888	3.63331	3.19149	1.34379	0.893855	1.11857	1.00559	1.06264	0.781686	3.88295	2.07051	1.40135	1.17845	1.07345	2.01568	2.06535	3.54829	2.91487	2.83469	1.72786	2.89026	2.08141	3.63047	2.99753	6.92106	8.34238
2	214158	Control	6.45014	8.14645	3.66804	7.13959	3.5386	3.38828	4.07136	2.46914	4.84904	5.57078	2.70147	2.10719	2.10238	5.13291	2.23949	3.06636	1.38185	3.07763	1.28146	4.16476	2.38313	7.71961	3.12592	1.95093	1.20908	1.3852	1.23894	1.20944	2.62305	1.3848	6.60154	3.87574	1.56666	3.27627	1.30719	2.36337	2.20843	4.5967	3.69889	2.62854	1.66474	1.84058	1.41578	2.27207	2.48735	6.97574	6.03511
2	214168	Control	4.12141	5.78275	2.9525	5.28677	2.14606	2.04734	2.33899	2.1181	3.5418	3.99233	1.31074	2.04538	2.17044	3.9604	2.39387	2.30621	1.69926	2.98268	1.60102	3.13801	2.30179	6.62834	2.05803	2.36887	0.742491	1.14865	1.35089	0.878082	1.45123	1.79236	5.0882	3.15254	1.25381	2.16655	1.0218	2.30274	2.2831	4.40529	4.07783	2.01149	1.54028	1.71361	1.1502	2.09707	1.92926	7.12714	7.65176
2	214171	Control	7.37665	10.3801	4.78983	8.43491	4.63641	2.43902	3.32031	2.19619	5.79075	4.86618	2.23953	2.18978	3.309	7.10117	2.62774	5.06823	1.76211	3.96282	1.31515	4.63641	3.55577	7.30275	3.3675	2.45781	0.695971	1.06188	2.27023	1.57394	1.68375	1.20879	4.81087	2.8687	1.54412	2.5	1.43911	2.13314	2.6123	4.78959	5.17218	3.23472	2.92244	2.67721	1.90898	2.97825	2.83934	6.12358	7.19145
2	214172	Control	9.10224	11.5193	5.3616	9.3633	4.61923	5.17134	4.23676	2.98507	6.49189	6.9202	3.17362	2.67579	3.49127	7.0405	3.73367	4.24469	2.49688	4.82456	2.5577	6.83386	3.93013	8.60353	3.61832	3.6859	1.34529	1.216	2.14675	1.95138	2.8169	2.36876	6.94534	3.63344	1.70418	3.47155	1.84168	3.70251	5.01555	7.13869	7.56368	5.24476	4.72579	3.94865	3.47775	3.81323	4.64348	10.1632	11.7727
2	214173	Control	6.63391	10.3194	3.94089	7.16049	1.9802	1.2285	2.457	4.4335	4.1769	6.38821	0.740741	1.4742	3.4398	3.6855	3.4398	2.95567	1.23762	3.21782	0.495049	4.4335	2.22222	9.48905	5.30146	3.7422	1.45379	2.28928	2.4974	1.45379	2.59605	1.6632	6.14583	2.91971	2.19436	3.86221	0.842105	3.7461	2.01835	6.42202	5.15654	4.22018	2.20994	2.56881	1.83486	3.49908	3.68324	6.83919	9.25926
2	214174	Control	7.84097	10.4362	3.4903	6.46766	4.14594	3.59513	3.04204	2.48619	5.59247	5.78831	2.09713	2.37963	3.14396	5.24862	2.04082	2.38227	1.71555	3.37203	2.21361	4.0287	2.9298	9.94065	3.99172	3.31165	0.945906	1.4497	1.38971	2.03901	1.89125	1.77462	5.87015	3.64013	1.5741	2.69789	2.14286	2.63938	2.14464	4.75357	4.83911	2.17012	2.34883	2.30519	1.62338	3.52676	3.34165	8.775	7.41297
2	214175	Control	8.94895	11.4251	6.92771	7.53466	5.11432	4.21687	4.40821	3.6858	4.92788	6.07336	1.92192	1.8018	3.0649	6.61455	3.30927	3.31325	1.7491	4.33474	1.86635	4.45783	1.98198	8.92173	4.54048	4.92611	1.25752	1.53173	1.31291	2.13231	2.29634	1.80723	6.30828	3.78289	1.76114	4.44079	2.04307	3.45395	3.99888	6.70947	5.53437	3.24591	3.39724	2.61809	2.39025	4.03541	3.63128	9.38928	10.3229
2	214178	Control	4.90082	5.37069	3.91355	5.15222	2.8021	1.99063	2.0432	2.40328	3.92501	4.55607	1.57618	1.40433	1.69096	3.85289	1.57434	2.39766	1.46886	2.86048	0.758018	3.03916	3.04094	9.68013	2.93501	2.26415	1.00587	0.963553	1.17351	1.21491	1.04734	1.59664	5.84771	3.45263	1.6	1.80596	1.30636	2.31287	1.48438	4.00417	3.28382	1.77153	1.51416	1.58211	1.00391	1.98149	1.98149	5.07568	6.57068
2	214181	Control	9.42235	10.3841	5.5794	9.57346	3.62423	4.31894	4.17854	2.80418	5.26815	5.45024	1.56472	2.22749	3.50213	7.52485	3.50379	3.89919	1.38161	4.45709	1.27841	4.98576	2.79886	9.03517	4.50741	3.80645	0.997426	0.966184	1.86916	1.57759	2.12424	2.12424	6.07039	3.10579	2.06718	2.80826	1.658	2.8784	2.96015	5.35123	4.92725	3.22314	3.32616	2.64988	2.06748	3.21139	2.64638	8.18016	8.28216
2	214188	Control	6.37771	7.94538	4.78856	7.38672	3.60921	3.59801	2.91022	2.23602	3.90093	5.75851	3.59801	3.47179	4.41542	6.50155	1.30112	3.84139	1.36731	3.41615	1.42768	3.53598	1.99005	8.72067	3.58407	2.96067	1.50376	1.59222	1.50709	1.41343	1.63572	2.29682	5.86146	2.8394	1.90603	2.79255	1.3369	2.87865	3.46053	6.79305	5.63454	3.93473	3.77259	2.97187	2.1327	3.83652	6.05461	11.8649	10.1825
2	214205	Control	10.9804	12.6712	9.68535	10.0147	4.91884	5.44652	6.41842	3.97839	4.94855	4.70127	3.03624	2.10269	3.17848	6.27451	3.61681	4.42478	1.76991	4.16871	1.81818	4.90918	2.98581	11.7012	3.80695	3.45138	1.28936	2.09895	1.7991	2.15892	2.36669	1.55875	7.0223	4.05527	2.07831	2.91379	1.87311	3.42754	2.44461	4.93182	4.69268	2.50764	2.30779	2.26604	1.5414	3.35759	4.61794	10.2577	11.9739
2	214213	Control	6.82125	9.57639	5.13575	8.06233	3.54322	4.37726	4.49616	2.71248	4.53009	5.28565	1.84602	2.29885	3.17282	7.76677	2.97163	3.85482	1.08696	3.73134	1.55616	5.93679	3.51827	6.97805	2.95525	2.55906	1.2099	1.06862	1.40687	1.26654	1.79927	1.2099	4.90555	2.26372	1.24294	2.36953	1.56161	2.42664	2.28232	4.9904	3.77612	2.20518	1.99654	1.30769	0.959877	2.402	2.32469	6.68331	6.53305
2	214217	Control	7.27688	10.2254	4.54992	7.82068	3.35625	2.49139	3.15256	2.11095	5.65082	6.95624	2.13912	2.58297	2.33431	6.25204	3.0832	3.37042	1.46045	3.36452	1.5045	3.31916	2.68237	12.2168	4.78238	2.39505	1.50538	1.4777	1.77181	1.18184	1.23424	1.28928	5.09571	2.96416	2.10299	2.15343	1.21786	2.73047	2.61459	4.78036	4.72034	2.90416	2.03752	2.10697	1.19432	2.97542	2.4524	7.43615	8.64357
2	214224	Control	7.59631	7.65472	4.57516	6.01751	4.20995	3.93443	4.36205	2.01415	4.83696	5.38336	1.89908	2.49593	2.77023	7.82184	2.65583	4.45895	1.41921	3.92371	1.08814	4.78781	2.22947	7.74818	3.91841	4	1.15436	1.01959	1.93237	1.01986	2.17275	1.87768	6.03448	2.93011	1.59115	3.06122	0.890929	2.55582	1.83543	4.4081	3.78623	1.88356	2.13595	1.84116	1.10678	3.16643	3.04022	8.05547	7.99437
2	214225	Control	5.53862	7.01933	2.4911	5.90331	3.87557	3.31126	3.6206	2.03355	3.40967	3.55691	1.37405	1.78026	2.2335	4.47382	2.08439	2.08758	1.37896	2.7551	1.37475	3.16488	2.64228	7.99675	2.95233	2.06186	1.16437	1.08254	1.11051	0.758602	1.70501	1.4367	4.7619	2.74457	1.38662	2.17332	1.22683	1.875	1.6342	4.35978	4.30459	2.11792	1.49273	1.337	1.02027	2.20126	1.90189	5.58176	6.61146
2	214227	Control	5.34125	7.17987	3.85471	5.47742	3.40993	3.40993	2.88889	2.36862	4.50185	5.74797	1.33333	1.84775	2.73063	6.36566	2.06338	2.44264	1.40741	3.62963	0.961538	4.37685	2.58303	6.63105	2.75258	2.47571	1.19048	1.09615	1.47151	1.31497	1.72036	1.8159	4.64095	2.63819	1.3191	1.85243	1.32576	2.04724	2.24263	4.90613	3.99364	2.22733	2.01913	1.54392	1.23916	2.36958	1.94518	5.97384	6.77786
2	214237	Control	6.46067	8.20225	4.17607	7.06614	3.26761	3.27129	2.98423	2.08216	5.15984	5.66779	1.46067	2.69058	2.24719	4.93274	2.91643	3.26577	0.733634	3.31834	1.46396	3.48119	1.85081	9.29684	4.93653	3.29102	1.83357	1.03432	1.36406	1.08134	1.64396	1.64628	6.37394	3.39143	1.8431	2.87194	1.64939	2.88144	2.98609	5.09597	4.80639	2.44399	2.02484	2.0954	1.29252	2.89214	2.51572	7.38723	7.85617
2	214238	Control	8.61128	8.08019	5.53528	7.08613	4.08039	3.77129	5.34629	3.77588	4.74164	4.31087	1.57863	3.39806	2.67315	5.28233	1.88335	3.04692	2.13285	4.3372	1.87993	5.97197	2.37226	8.15075	4.31749	2.66143	1.61643	1.30833	1.79353	1.35312	1.96078	2.18723	6.08581	4.19764	1.88101	3.27941	1.67327	2.53497	2.37009	4.74138	6.03525	2.21659	2.29637	2.3495	1.37004	2.77989	2.65094	6.56175	6.74386
2	214241	Control	9.01099	11.8002	5.45755	8.90599	3.79121	3.73832	4.29752	2.96378	5.58904	7.33844	2.19178	2.35746	3.67123	7.29967	3.23642	2.9654	2.64026	4.78548	2.57958	5.70488	3.62438	10.4581	4.877	4.28016	2.07164	1.37991	1.76953	1.68394	2.72256	1.98447	7.9516	5.15598	2.07343	3.93258	2.0417	3.5544	3.08507	6.77997	6.23971	3.04911	3.52898	2.47027	1.38864	4.65924	3.47159	11.1761	10.7895
2	214244	Control	8.88594	9.03054	5.53333	6.75585	4.13609	4.64807	3.85638	3.38196	5.31208	5.18617	2.32558	3.18725	2.58964	6.98603	3.51459	2.79813	1.53641	3.39096	1.59363	5.05992	3.11465	7.84205	3.50195	2.39554	0.500278	0.945495	1.33407	1.16926	1.66667	1.55729	4.95822	2.79799	1.16861	3.00668	1.00897	2.28667	2.79201	4.69954	4.64579	2.33274	2.02512	2.15661	1.30903	3.25725	2.693	8.12821	6.74389
2	214251	Control	4.90762	6.12363	2.54925	4.8583	2.54482	2.42915	2.08454	1.85185	2.77136	3.46821	1.44175	1.50115	2.8885	3.81062	2.42915	2.13256	1.4518	2.8885	0.92219	4.39306	2.13379	6.7439	3.88109	2.19462	1.11524	0.949628	1.24069	0.619835	1.89926	2.06271	5.94347	3.85732	1.1599	2.48139	1.50063	1.868	2.11089	4.81894	3.5956	2.63343	1.62223	1.78167	1.15509	2.08774	2.42493	6.5377	8.31801
2	214253	Control	17.6826	18.1219	10.4741	15.0467	8.09026	8.2282	8.73147	6.56733	7.1899	9.48985	4.54795	4.33828	5.3209	10.5437	4.50549	5.59824	2.47389	5.94386	3.13704	7.14286	3.79329	8.5536	3.81371	4.94687	2.60073	1.39296	1.4652	1.86882	2.71062	2.85819	6.50257	3.75276	1.14054	4.03966	1.77449	3.74449	4.78955	8.65385	6.07889	4.34297	4.65533	3.84443	2.6351	5.55369	5.84815	13.1349	12.0243
2	214259	Control	6.15385	7.72871	3.64068	5.22979	2.813	2.25118	2.21256	2.49012	2.88196	4.257	2.08826	1.7357	2.3265	6.38298	2.52565	3.00633	1.14943	3.59116	0.947119	3.28323	2.44576	6.83891	2.88097	2.35145	1.36364	0.808285	1.29114	1.21304	1.51592	1.33906	3.85885	2.48164	1.21519	1.66877	1.04193	2.12874	2.24536	4.53895	4.12582	2.28665	1.94274	1.82228	1.16422	3.02535	1.49376	5.60442	6.84059
2	214260	Control	8.0534	10.1935	4.91591	9.46413	4.31593	5.33793	4.52391	2.80535	7.65262	9.20034	6.50301	6.28227	7.05984	10.0732	4.99354	6.81328	2.32859	4.31406	2.66781	6.55172	4.08778	8.51299	3.861	4.16322	1.46167	0.716253	1.32377	1.07408	2.17871	1.87534	6.18071	2.93223	1.35696	3.23383	1.69303	2.87293	2.82099	4.74809	4.03694	2.42488	2.29673	2.1457	1.37203	2.77338	2.13833	7.57656	7.02918
2	214261	Control	10.1871	12.3636	6.10329	10.7124	4.9974	5.20021	5.26865	3.38542	6.74974	7.79221	2.08008	2.02703	2.85566	7.31707	3.80208	3.59375	1.4652	5.76923	1.97403	6.30537	3.06653	7.42507	3.64069	2.41414	1.29164	1.29076	1.59918	1.32563	1.80027	1.29384	5.66166	3.20491	1.50325	2.8289	2.12402	2.10956	2.56221	5.30401	4.00739	2.78598	2.16466	2.09027	1.51375	3.12269	3.39922	7.70083	8.58043
2	214263	Control	5.71429	7.57421	4.20297	6.04199	3.37251	3.06592	1.94076	2.14944	4.08372	4.49898	1.48186	1.68539	2.19388	4.28571	1.42784	2.19612	1.58649	3.94467	1.12245	3.27533	2.19836	8.00239	3.61302	2.3845	1.10185	0.922345	1.57926	1.01402	1.34008	1.01221	4.8926	2.77861	1.49477	2.14669	1.28858	1.6413	2.2077	4.62906	4.30758	2.07356	1.91618	1.89427	1.60652	2.91935	1.80381	6.04375	7.17917
2	214265	Control	6.67125	8.68367	4.54545	6.20262	3.38164	3.51967	3.7931	2.75103	4.19532	3.91484	1.30584	2.75103	2.47253	5.71232	2.20083	2.82954	1.45128	3.30351	1.72058	3.15934	2.61348	7.6953	3.38258	3.26467	1.31936	1.82666	1.32039	1.27957	1.20295	2.28771	5.26316	2.99611	1.63551	3.57559	1.56801	2.10444	2.85006	6.30647	5.1718	2.81366	2.2691	2.27071	1.36428	3.49539	3.10229	7.96099	8.59986
2	214266	Control	8.62745	9.18367	4.87421	8.21485	5.03145	3.84918	4.16994	2.60047	5.64263	4.78056	2.66667	3.68339	3.99374	6.82353	3.37785	2.76243	2.8436	5.98897	3.45098	5.21739	3.14218	9.6463	4.65241	3.0563	3.42429	1.44695	6.10605	2.19369	3.58864	2.35294	7.5188	3.65199	2.09452	3.53887	1.28894	3.27605	3.19891	5.52184	5.02276	2.88097	2.58673	1.92863	1.45521	3.41997	3.1416	8.87843	10.1643
2	214267	Control	7.58743	7.88849	3.68609	6.24257	2.79263	2.55042	3.32344	3.44623	3.74554	4.38129	1.95614	1.60237	2.54589	4.68009	2.43757	2.92363	1.42603	3.09156	1.54028	3.20285	3.09156	7.0619	3.21181	2.43584	1.38829	1.17238	1.69344	1.82529	1.95312	1.12994	4.3535	1.78727	0.39267	1.91304	1.39921	1.69787	2.00127	3.98793	3.59186	2.01683	1.45159	1.37358	1.41472	2.53225	1.94144	6.75374	7.64321
2	214287	Control	8.11547	10.6267	4.9754	7.83562	3.50301	3.26975	2.89617	1.96399	4.64481	6.36215	2.45098	3.00055	3.87343	7.2945	2.61011	3.27332	1.2068	4.48087	1.52505	4.95373	4.09612	8.57143	3.03907	2.81792	1.30152	1.19177	2.27519	1.08303	1.40743	1.51844	4.92932	2.35678	1.38232	2.46288	1.56307	2.90592	2.36703	4.89403	4.54292	2.57912	2.47	1.91689	1.33929	2.91736	2.54013	7.26639	7.47729
2	214291	Control	7.50529	6.4346	5.19068	8.5443	4.75687	4.33404	3.27696	2.00634	4.11827	4.95258	3.59029	1.37421	3.57895	5.05796	2.21286	3.58272	2.12766	3.59408	1.79514	2.64831	1.36986	8.94016	2.80778	2.58807	1.07759	1.65111	0.935925	1.22039	2.36729	1.43781	4.69314	3.52772	1.15025	1.65706	1.38182	1.58273	1.5076	3.61846	3.09384	1.71224	1.5631	2.19259	1.22731	2.35415	1.8682	5.19314	5.4127
2	214296	Control	8.05955	9.40391	5.9763	8.53154	4.17741	4.74227	4.17526	2.36747	6.06684	6.25962	1.54162	2.87327	3.64664	8.17061	2.87622	4.01648	1.74987	4.57819	2.42019	6.06996	4.42159	9.22968	4.43734	2.87336	1.56084	1.84397	2.62411	1.80723	3.12167	2.48227	10.2884	3.95722	1.81818	4.12225	2.10414	2.59049	2.23956	4.67078	4.36478	2.55121	2.29277	1.91847	1.28334	2.94747	2.64484	8.43009	7.66313
2	214297	Control	12.3799	14.641	9.87514	12.8045	8.8586	7.51837	7.01754	6.51189	8.38052	10.4072	4.0724	5.54612	6.33843	9.56423	5.26316	6.75369	2.94952	6.85164	3.62812	7.01754	5.31975	10.7005	3.92157	3.93215	0.961908	1.4621	1.80978	1.3087	1.57571	1.46042	6.71037	3.04902	1.43023	2.62346	1.08527	2.55319	3.12164	6.54652	5.18541	3.16728	2.18764	2.36148	1.67744	3.84675	2.75894	9.03067	8.15729
2	214298	Control	9.52381	10.0736	7.15096	8.73511	5.56502	4.93197	3.51474	3.34278	5.14415	6.21469	3.90051	3.96376	3.3371	9.10633	2.88136	5.03964	1.59363	5.17045	1.58371	5.61224	3.28054	9.86359	3.87841	2.41217	1.2572	0.942902	1.88383	1.2572	2.04082	2.1466	5.88854	3.09711	1.62901	2.67717	1.47679	2.89017	3.81194	7.28324	5.64488	4.06654	3.04292	2.77134	2.26563	4.29299	3.08706	9.66435	10.4097
2	214299	Control	4.74286	6.6819	3.7228	5.61605	2.00114	2.68418	3.08571	2.34286	3.78224	5.42857	1.54198	1.54374	2.74129	5.02857	1.65904	2.4055	2.00343	2.86205	1.66189	4.00916	2.62857	9.1159	3.24201	2.28415	1.32481	0.731596	1.41682	1.23231	1.46052	1.14312	3.93953	2.5641	1.28264	3.38363	0.692201	1.73833	2.07529	4.44444	3.93387	2.3166	2.17707	1.66989	1.06229	2.67393	3.1911	7.23605	7.52545
2	214300	Control	7.07965	8.77466	3.70177	6.65967	3.54721	2.44283	3.12663	2.65349	5.61915	6.49351	2.81104	3.22749	2.70552	7.28029	2.60688	3.64583	2.45816	2.39958	1.35417	3.64773	1.50963	9.56522	3.79747	2.82814	1.01193	0.541907	1.37681	1.0846	1.04882	2.09841	3.73459	2.25045	0.980036	1.41202	0.873999	2.64685	2.11268	5.14661	4.7486	2.83042	2.69217	2.09628	1.48094	2.57845	2.26415	6.08199	5.36216
2	214320	Control	7.25859	9.44373	4.92228	10.2398	4.08825	4.47471	3.24254	2.14008	4.67836	4.65417	2.45955	2.91451	3.94312	4.46025	2.52427	2.98507	1.03896	4.03383	1.88067	4.68445	2.97735	8.2261	3.80385	3.66804	1.14626	0.963303	1.55892	1.37552	2.84013	1.69725	4.54754	2.67158	0.876384	2.62673	1.24942	2.99401	3.07999	5.19042	4.98313	2.52951	2.44465	2.58382	1.81009	3.20995	3.69802	8.24362	8.48242
2	214334	Control	6.27451	9.34641	2.88903	6.62295	2.22222	3.08399	2.2846	1.76933	3.73037	5.61724	2.61609	1.7038	3.00457	5.16678	1.96464	3.13316	1.6415	4.06557	1.24183	4.51866	3.01244	10.1594	3.77921	2.78607	0.847458	0.697211	0.74664	1.69238	0.944804	1.99104	4.6023	1.84447	0.548082	2.44024	1.15	1.69407	2.92822	5.39419	5.97615	3.63895	4.05405	3.30084	2.06226	4.23927	3.98339	7.51235	6.59984
2	214336	Control	8.4196	9.7443	3.4626	8.71369	3.40988	4.02219	3.79834	3.12283	4.27881	5.45204	1.86335	2.75862	3.03239	6.29758	2.06897	3.0492	2.41546	4.0774	1.3167	5.12111	2.69151	10.8205	5.11247	2.65849	0.716479	1.27812	1.53296	1.53374	1.78663	1.07362	5.70108	2.09826	1.12878	2.50639	1.54879	1.89162	2.57474	5.87308	4.74896	3.31618	2.37584	1.66356	1.43143	3.13799	2.86205	8.52069	9.30099
2	214341	Control	9.05301	9.92866	6.59929	7.80691	4.64562	4.05244	4.77042	2.79595	4.86936	4.74777	3.26603	2.67221	3.27186	7.06651	3.74109	3.9881	2.38949	4.29338	2.37812	5.29132	3.63311	11.0199	5.21777	5.87727	2.75743	1.2931	2.32859	2.07343	3.53296	2.07164	8.78408	5.37029	3.03162	6.39309	2.6898	4.40224	4.48126	8.45128	7.03804	4.60473	4.43236	2.77929	1.80657	5.29252	4.60723	12.5748	13.1378
2	214342	Control	5.91062	7.45551	4.04819	6.56054	3.23047	3.1265	2.55422	2.40385	4.7138	4.65898	1.77799	2.4988	2.4952	5.76369	2.494	2.78445	1.30309	3.02885	0.768492	3.26296	1.82342	8.49652	3.94301	2.6185	2.02322	0.927152	1.42431	0.629556	1.62359	1.32582	4.95017	3.56073	1.6	2.32635	1.13636	2.46092	2.44495	4.91404	4.95365	2.70311	2.05542	2.0881	1.36757	2.63198	2.58319	6.77218	8.00915
2	214343	Control	9.27318	9.57535	5.3467	8.02005	4.1806	4.08674	3.41667	2.75459	4.67056	5.91174	2.33333	2.76151	3.75313	5.83333	1.99833	2.26131	2.43697	3.85583	2.00167	4.34419	2.92398	8.73916	2.59136	3.45286	0.863214	0.532269	2.26214	1.19681	1.13107	1.39442	5	2.53333	1.19681	2.33023	1.00267	2.13904	2.21809	4.58822	4.49739	2.31019	1.97766	1.88701	1.35999	2.23594	2.05862	6.31187	6.63794
2	214349	Control	4.9795	5.68581	3.87324	6.51791	2.28873	2.40469	2.46914	1.34977	4.80094	3.0445	1.87354	2.45902	1.52225	5.26624	1.75747	2.05761	1.40598	3.46447	0.936768	3.81455	2.87728	6.4741	3.03181	1.89055	1.68986	1.04322	1.68902	0.993049	1.34062	1.54229	5.32074	3.09073	1.34663	2.29198	0.950475	1.79194	2.07333	4.04502	3.16604	1.88591	1.56048	1.84359	1.24253	2.25564	2.32285	4.75241	6.32718
2	214352	Control	9.25831	10.572	5.72305	8.80696	4.57819	3.94669	4.90798	3.28037	5.26854	5.67195	2.20174	3.11542	3.47826	8.38875	2.86006	4.05336	2.92608	5.11247	1.89744	5.31969	3.63357	7.36698	4.22631	3.30269	1.603	1.56676	1.94539	1.09029	1.97615	1.39598	5.53279	3.17623	2.26105	2.28825	1.30495	2.49317	2.87206	6.23777	4.90733	2.96113	2.75709	1.96258	1.855	3.29283	3.43791	9.54682	9.08853
2	214354	Control	13.6277	14.7954	10.9264	16.7699	11.7731	10.4057	11.5128	10.0476	6.5496	10.7685	2.51901	3.55787	3.27947	7.11913	2.47031	5.46318	2.62906	8.22243	2.33222	5.28823	4.22602	7.3636	5.30737	8.17106	2.2892	3.24551	3.01412	2.9771	3.01412	2.10004	6.27871	3.21962	1.64941	3.0916	2.06976	2.29533	6.3367	11.9336	9.20527	5.4648	6.42007	6.47024	4.41021	9.69111	8.4658	16.0292	13.4928
2	214359	Control	8.80923	12.1046	8.19071	8.88078	3.41672	5.28554	4.81121	3.71725	5.95383	6.63017	2.06311	3.52155	4.61165	7.52884	2.37226	4.14129	2.26161	4.07791	1.58247	4.70085	4.00729	11.1209	4.40529	2.72887	1.321	1.58381	1.62996	1.40783	2.19974	1.27697	5.4843	3.04233	1.59222	2.20556	1.32743	2.82187	2.87848	5.52607	5.63782	2.623	2.68137	2.54768	1.83524	3.22888	3.21088	8.76906	9.37457
2	214362	Control	10.4167	11.4552	6.15385	10.5867	4.30704	5.01062	4.12942	3.40426	7.01232	7.68251	2.67516	3.57295	3.60628	7.30361	3.09847	3.79369	2.00598	3.61241	0.892857	4.59574	2.93118	8.16859	3.53817	5.33184	0.931446	0.930752	2.19985	1.60209	2.94447	1.45414	4.75834	2.21139	1.19716	2.3143	1.23642	1.94247	2.44777	5.32555	4.38762	2.76332	2.66631	2.50944	1.30162	2.74602	2.8351	7.447	7.12164
2	214369	Control	6.99422	9.06467	4.74263	8.37666	2.73893	3.18841	2.95139	2.03134	4.68208	6.12717	3.4662	2.88684	3.23512	6.52802	3.06536	2.61021	2.02546	3.53623	1.21528	4.4586	2.89184	7.16895	3.01095	3.01232	1.59526	0.912825	1.23231	1.27737	2.00547	2.0073	6.08696	3.2066	1.69104	3.20513	1.33518	3.16079	2.65479	4.89476	4.33025	2.91038	3.25539	2.45515	1.80559	3.89192	4.27343	8.55986	8.33264
2	214372	Control	5.65	6.65666	3.15948	5.50826	2.45491	1.75439	1.75263	1.6024	4.85243	4.74763	2.24888	2.002	2.8971	3.84615	2.45	2.2033	2.45737	3.55355	0.851703	4.26279	2.75413	7.4262	4.36782	3.13076	0.643678	0.505747	0.91954	1.51794	1.19595	1.6567	4.76631	2.40074	1.47533	2.21811	1.3947	1.89202	2.085	5.34687	3.91468	1.89312	1.63987	1.45822	1.06247	2.32837	2.15827	5.40389	6.47177
2	214407	Control	8.18554	10.7167	4.17237	8.27633	3.92292	2.94118	3.48361	2.39562	3.88548	4.49591	1.97548	2.65849	2.45232	7.36698	2.31608	2.73973	1.71233	4.79452	1.77353	4.64481	3.41297	10.2102	4.61354	2.5195	1.13977	1.55969	2.09832	0.898204	2.63789	1.43971	5.12357	2.53012	1.44665	2.5195	0.78172	2.16737	2.30561	4.65144	4.51977	1.86949	2.19004	1.97027	1.49429	2.87634	2.01319	7.80568	10.1016
2	214412	Control	3.18423	5.5345	2.73141	3.49544	2.05323	1.82232	2.2779	1.67046	3.79363	3.70931	2.04391	3.0303	2.80303	4.46631	2.12928	2.43161	1.0687	2.42792	1.21766	4.17933	2.04856	6.96486	2.93367	2.29738	0.829082	0.764818	0.701531	0.893997	3.57371	1.65711	7.05128	2.62652	1.6624	2.3612	1.15459	1.47059	1.91192	3.89034	3.37168	1.89902	1.51619	1.55021	1.12731	2.10802	2.24425	6.12896	6.36841
2	214415	Control	5.69697	8.5003	3.64742	5.30488	2.43161	2.42866	3.0525	2.80146	4.32136	4.9697	1.94057	1.94411	2.37371	5.82524	2.42424	3.34754	1.52161	2.79805	1.27505	2.98417	1.21433	11.3184	4.44539	3.64098	1.14117	1.22622	1.94668	0.844951	1.98564	0.887574	5.27435	3.0123	1.06022	2.58913	1.62185	2.12134	2.41287	4.81299	4.32191	2.9495	2.5844	2.00449	1.4011	3.18433	2.80471	8.50492	7.91679
2	214416	Control	14.4553	15.7123	12.3163	18.7282	10.6294	10.6443	11.74	6.35919	11.6376	12.369	7.41777	7.6762	7.80488	10.8863	6.7643	5.25947	2.80112	7.35809	4.68531	6.35475	6.28053	10.0152	3.3367	3.84226	1.11618	0.959596	2.57446	2.72727	1.76678	1.46539	5.42047	3.24051	1.87722	2.38216	1.37335	2.73973	3.7245	7.97974	6.37396	3.18524	3.55086	2.22497	1.62813	3.76971	3.79504	9.62882	9.83088
2	214429	Control	6.23324	7.64588	2.96496	4.91252	2.89953	3.22581	2.83019	2.82448	4.36828	4.75871	1.54674	1.14017	1.67673	4.36828	1.34138	1.88679	1.34499	1.74849	1.07889	3.30189	2.88397	9.00196	3.61858	2.34949	0.685267	0.977995	1.0779	0.636008	2.00587	1.27326	4.62598	2.46063	1.27513	2.25601	1.18402	2.01474	1.82584	3.99847	4.26946	1.96654	2.08653	1.96129	1.29073	2.49424	2.06146	5.54205	6.12663
2	214432	Control	9.2511	11.1504	3.44828	9.2511	3.9823	2.4735	4.42478	1.94004	5.28634	7.84141	3.07828	3.78188	4.31338	8.97887	3.78855	4.05286	2.03001	6.21118	2.2007	6.79612	4.57746	9.73007	6.21079	5.64972	1.38104	1.19197	1.75549	1.63112	2.13434	1.81932	5.23329	2.21379	1.7024	2.26131	1.83661	2.20403	2.78304	5.61634	4.8126	3.07446	2.01578	2.30623	1.34326	3.62361	3.94218	9.61426	11.5092
2	214437	Control	4.2377	4.52115	2.88227	4.09357	1.80752	1.94742	2.04978	2.14216	2.8169	3.40136	2.04678	2.6764	1.99029	5.02194	2.47693	2.19834	1.80224	2.28933	1.21595	2.78184	1.89873	6.15385	2.32479	2.94017	1.19781	0.513171	0.991114	0.68306	1.53741	1.29781	4.01786	2.23291	0.755494	1.54215	0.552296	1.40459	1.9613	3.79581	3.36255	1.45212	1.51892	1.261	1.16507	2.11258	1.91175	4.96324	5.54679
2	214444	Control	9.34101	10.3007	5.46976	8.10811	3.46821	5.18898	4.23077	3.90775	7.10627	5.3137	2.37636	2.56246	2.36724	7.03325	2.56082	2.88277	1.7341	2.57235	1.34615	4.69453	3.46154	7.75862	3.3955	3.59023	1.48254	1.24283	1.43403	1.43678	1.62679	1.67625	5.71291	3.75361	1.20077	2.4437	0.720461	4.03071	1.93185	5.30557	4.83157	2.84487	2.19115	1.91323	1.50396	3.61559	4.4728	9.03226	9.44945
2	214445	Control	8.81671	11.4551	4.43925	9.55711	4.80248	4.10853	4.71771	3.32817	5.42215	6.74942	1.7094	2.09465	2.39753	5.10441	2.16551	2.71528	0.698216	4.65116	2.08817	5.34884	3.86997	8.62768	3.23699	2.48555	1.44509	1.27021	1.61663	1.1554	2.02195	2.02312	5.79374	2.13997	1.62131	3.06891	1.33411	2.20802	1.86074	4.78754	4.37755	2.74829	2.19828	2.49453	1.39718	3.87078	3.08498	9.07105	9.97222
2	214453	Control	5.23732	6.05895	2.89776	5.84699	2.13699	1.80131	2.13582	2.407	3.76432	3.48774	1.47219	1.20022	2.01635	3.21877	2.83224	2.35616	1.25821	3.00382	0.983607	4.36681	2.55991	6.76629	4.10278	2.94484	1.07839	1.44868	1.41079	1.11987	1.78054	1.5748	6.0166	4.07824	1.58465	2.20649	1.41785	2.45017	2.03231	4.15352	4.12644	1.98151	1.74081	1.51948	1.40258	2.59833	1.86297	7.09993	7.64513
2	214457	Control	11.2689	11.3636	6.35071	7.99239	4.48473	4.17854	3.41232	3.88994	2.83822	4.63138	1.99052	2.27273	2.6465	5.60837	2.45747	4.47619	1.71756	4.47193	1.70455	3.327	3.13093	7.46018	3.67279	3.3389	1.08514	1.41903	1.58863	1.33556	2.51046	1.16959	7.71165	3.772	1.17548	3.01508	0.673968	2.60723	3.09631	5.7413	4.65881	2.36986	2.98794	2.96459	1.34505	3.08557	2.3326	7.57409	9.40124
2	214461	Control	8.67257	11.8235	4.94991	8.33333	4.53742	4.30425	4.00471	4.96747	7.18916	6.95345	2.65018	2.4735	2.82353	6.05882	3.59882	4.01417	1.18273	4.90834	1.47493	5.7715	4.77032	8.91089	3.50719	2.2973	1.12259	0.675068	1.48582	1.21457	1.39201	2.29523	6.5944	3.4296	2.21419	2.93454	1.49932	3.02756	3.17994	6.78581	6.22573	2.58665	2.8253	2.25593	2.01889	3.66865	3.47105	10.9987	10.4724
2	214468	Control	16.454	18.2369	10.5582	13.7954	7.68194	8.33333	7.00337	7.86819	9.61022	10.8652	5.77181	6.7922	7.98658	11.9463	5.38358	7.1957	2.95699	6.9407	3.56662	8.60794	7.26295	10.6931	5.04451	3.81188	1.7284	1.33531	2.17284	2.27273	4.04539	3.01235	6.77882	3.31355	2.42935	3.66518	2.34297	3.85948	4.32024	7.06153	6.88259	4.33166	3.86007	2.94762	1.99059	5.08828	5.46251	14.2982	13.1036
2	214483	Control	12.0722	16.1751	5.82617	8.89101	4.02299	3.90476	4.77099	2.58126	3.43184	4.94297	1.52381	3.52046	3.14286	7.34032	1.9084	3.4384	1.81298	3.42857	2.28789	4.65779	5.04282	13.948	5.73899	5.66483	2.5177	1.41732	2.20126	2.04242	2.98507	1.73092	6.23028	4.66403	1.346	3.00158	1.26984	2.04724	4.5829	7.85136	7.94007	3.80467	3.33383	2.99834	2.24719	5.3973	4.59805	12.3199	11.7346
2	214484	Control	11.3043	12.0116	5.96219	7.95564	4.24916	4.35835	5.07001	4.00966	6.32239	7.38061	3.18379	3.09029	3.24141	7.67745	3.71442	4.34783	2.18659	5.56093	1.98547	6.15012	4.29744	8.06723	3.02352	3.86122	1.11919	1.67691	2.40627	1.95969	2.34768	1.34153	6.1236	3.70787	1.5143	2.58427	1.40687	2.18732	3.04729	5.75722	5.42888	3.4358	2.628	2.33339	1.36713	3.80011	2.86388	9.77975	8.59531
2	214489	Control	6.31933	7.1957	4.3214	7.51095	3.00473	2.28802	3.40182	2.48991	4.43697	4.49966	1.71198	1.81574	2.217	5.60967	2.28648	1.95484	0.910317	3.50522	1.71313	4.07133	3.23232	7.64007	4.24208	3.38983	1.41403	1.24294	2.20963	1.86441	2.37422	1.47142	6.64773	3.18001	1.69875	2.77935	1.65054	3.6343	3.06917	6.87422	4.8232	2.39932	2.5645	1.90628	1.17077	2.83619	2.48662	7.68902	7.8842
2	214492	Control	9.77804	12.5	6.79904	9.6813	5.35499	4.8048	5.28529	3.78833	6.65867	7.96884	3.59928	3.65707	4.13917	7.68307	4.61908	4.01679	2.46839	4.4964	2.15957	4.76765	3.00481	7.5223	2.36251	2.12848	1.08317	1.19969	1.27808	1.12142	1.43078	1.7795	5.31008	3.41482	1.24175	2.32648	1.0929	2.37077	2.52036	5.01925	4.64187	2.30592	2.21811	2.29726	1.40086	3.27894	4.23533	8.59784	9.02767
2	214498	Control	9.65978	10.8485	6.95122	10.5711	6.01458	5.52855	4.00485	2.92683	6.61007	6.18182	1.88107	2.60764	3.03582	7.33778	2.54545	3.33941	2.61398	5.71429	2.37515	6.74362	4.18689	9.2827	3.62869	2.78716	1.51771	1.05574	2.02532	2.36088	2.52845	1.7714	6.05676	2.91878	1.14117	2.54453	1.48242	2.44932	2.32808	5.83942	4.50203	2.91204	2.39234	2.15621	1.63641	3.56201	3.24357	8.95916	9.36527
2	214500	Control	9.98839	11.266	7.40093	10.3248	5.46512	6.043	5.68445	4.47935	4.06032	4.05327	1.9733	1.74014	3.07246	4.98262	2.54777	3.37209	1.10787	3.01799	0.813008	4.35035	3.4823	9.6268	8.57626	4.85847	1.43763	1.18243	2.06751	1.89954	2.15372	2.1519	6.48031	3.25995	1.9084	2.7554	2.3901	3.3503	2.86512	6.03742	5.98031	4.00826	2.91971	2.90315	1.83408	3.78346	3.82979	10.2396	8.80664
2	214501	Control	6.93703	9.72742	3.79273	6.63456	3.00913	2.66809	2.19486	1.92513	4.85592	5.9893	1.1212	2.24479	2.29701	7.58547	3.04487	3.26203	2.03535	4.09042	2.51606	5.34759	3.5848	7.15101	3.33966	2.08967	1.55716	0.759301	1.25237	2.12443	1.70843	1.48064	4.81467	2.63058	1.37247	2.13252	0.958957	2.25277	1.68416	4.21148	4.01711	2.12353	2.27184	1.44456	1.12767	2.61344	2.35034	5.8579	6.27849
2	214505	Control	5.56598	6.82957	2.701	5.02197	2.51572	1.63009	3.32288	2.25989	3.87742	3.18551	2.4375	1.81477	3.31043	4.75892	3.19149	2.75862	1.19122	3.2725	1.37931	3.51317	2.3125	9.34816	5.35895	3.74115	0.60698	1.76946	1.9687	1.11055	1.26199	1.81818	4.93639	3.19635	1.57201	1.86963	1.47508	2.42915	2.47525	5.62366	4.1662	2.21672	1.93934	2.03344	1.62089	2.91098	2.24402	6.5788	6.94523
2	214510	Control	5.64011	6.10961	3.14465	6.66067	2.33184	3.22581	2.6009	1.61725	4.39462	4.03587	1.25786	1.34409	1.07623	4.6595	1.0772	3.41113	1.53846	4.32043	2.15054	5.12129	2.06649	8.57891	3.53172	2.75049	1.17724	1.30719	2.15827	0.589005	1.89542	1.5748	5.39829	3.07995	0.985545	1.7038	2.04756	2.77045	2.23871	5.20426	4.31325	2.25067	2.10782	1.64976	1.21376	3.03767	2.94197	6.7973	7.31971
2	214512	Control	8.83978	9.21942	4.87053	9.16359	3.58025	4.62392	3.99508	3.20394	5.64764	4.41718	1.4742	2.7027	2.82382	4.85258	2.33559	4.05904	2.28395	4.80296	1.66359	6.67904	4.17947	9.00436	4.51128	2.41393	1.2253	0.791139	1.54394	1.46477	1.85844	2.21694	6.90202	4.4374	2.42063	3.17334	1.71042	2.45739	3.72144	5.69316	4.15206	3.20915	2.86348	1.88227	1.82691	3.18401	3.04597	9.78763	9.67265
2	214523	Control	7.24421	9.69426	3.5206	6.19866	3.98197	3.21375	3.35821	2.77361	5.60538	4.85075	2.09268	2.68456	2.46637	5.00747	1.56716	2.69461	1.57421	3.28358	1.64425	3.00075	2.47191	6.80174	4.33526	1.87997	1.66065	0.867679	1.44718	1.51734	1.37482	2.02166	5.65217	2.1692	1.51844	2.38957	1.30719	3.27273	2.06538	4.73908	3.54989	1.88989	1.70166	2.44472	1.2068	2.70344	2.48183	7.16639	8.7956
2	214524	Control	4.48393	6.35593	2.20713	4.83871	2.72572	2.20152	2.12044	1.01781	3.89171	4.06091	2.79661	1.95578	2.37087	6.10687	2.54669	2.62935	1.6129	2.8109	1.27226	5.00849	3.05085	6.86334	3.4296	4.34258	1.92423	0.602047	2.70921	1.08303	1.50331	0.603136	4.96068	1.50966	0.788357	1.75333	1.33172	1.44928	2.55185	5.47973	5.36804	3.47596	2.53667	2.65523	1.49603	2.78032	2.59621	7.09848	5.78141
2	214526	Control	7.50293	10.551	3.41176	4.33763	3.30189	2.46479	3.05882	2.12264	5.6272	5.26932	1.87135	2.34467	3.98126	6.08187	2.5731	3.75587	1.75439	3.27869	1.40515	5.28169	3.1653	8.7344	4.80855	2.49332	2.04626	1.6919	2.13713	1.5165	1.69039	2.04626	6.79785	3.83586	1.97309	2.13713	1.88679	2.23015	2.25378	5.63969	4.39948	2.39615	1.98589	1.79249	1.21331	2.87244	3.47077	7.05329	7.59874
2	214536	Control	4.53274	4.93274	3.37079	5.37815	2.01907	1.79372	3.0286	2.57992	3.07263	4.19463	1.34379	1.84874	3.02013	4.64466	3.40782	2.51678	1.18177	2.52667	2.18365	3.86555	2.18732	7.09832	3.54236	2.39349	1.14998	0.909526	1.10206	1.00527	1.43609	0.862069	5.47288	3.125	1.54143	2.30216	1.73829	2.35804	1.73021	4.28781	4.47031	1.82831	1.92025	1.36475	1.56617	2.1191	2.12412	7.17642	6.82577
2	214551	Control	8.0689	8.71143	5.26316	7.25953	2.45232	3.73747	3.17029	2.45455	3.8078	5.52536	2.26655	1.72257	2.80797	3.98912	2.36149	3.01921	1.27737	3.54223	1.72414	3.54868	2.1838	8.96196	4.71272	2.06452	1.67742	1.99485	1.80645	2.51127	2.12355	1.61186	3.10881	2.70793	1.74419	2.51613	0.776699	2.84054	3.07071	6.59283	5.40351	2.7027	2.53521	2.23434	1.26671	3.39251	2.54609	6.86929	6.56228
2	214563	Control	5.84089	7.40554	2.58097	5.20202	2.02122	2.82116	2.37134	1.56566	3.78788	4.58438	1.31114	2.1148	1.91532	4.43325	1.76322	1.97169	1.41844	2.77358	1.05954	1.9697	1.61209	8.61359	3.72014	2.77302	1.19658	0.955958	1.77717	0.888281	2.32082	1.40219	4.35678	3.29557	1.71703	2.47253	1.03341	2.22603	2.1009	4.7122	3.76113	2.03863	1.42857	1.62977	1.22718	2.55188	1.61241	6.62567	6.4377
2	214571	Control	8.84173	9.71731	4.5977	8.23738	4.25721	3.49248	2.74215	2.69792	5.55801	5.74459	2.33892	3.4894	3.13743	7.94702	3.75276	4.21473	1.85759	4.03369	0.883783	4.0654	3.44675	7.4309	4.29476	2.8481	1.35563	1.35501	1.03837	1.40018	2.12477	2.25938	5.07706	2.77651	1.45256	2.54777	0.912825	2.35935	2.30608	4.68066	6.14347	2.9731	2.60203	2.33875	1.18559	3.02228	3.03804	8.80124	9.13497
2	214575	Control	8.77419	9.93548	3.95847	6.52455	3.95078	4.20168	2.77778	3.29884	6.39122	6.89877	2.31809	3.41495	3.43264	6.8299	2.77062	4.25806	1.88434	4.32537	1.74306	6.59341	5.03551	9.55025	3.1544	3.26147	1.71082	1.54525	1.43646	1.04857	1.71082	1.93263	5.66352	3.49612	2.00222	2.71769	1.71936	2.22469	2.07039	4.56965	4.14079	2.99985	2.41267	2.86095	1.71674	3.17037	2.76832	7.85534	8.14023
2	214582	Control	9.05861	9.31198	4.38648	7.20614	3.86215	4.51306	3.31557	2.95858	5.21018	6.73361	3.01597	2.18935	2.71868	5.20402	2.60047	3.73223	2.19715	4.62085	2.5489	5.99051	3.6052	7.06357	4.03226	3.6962	1.51286	1.61535	2.31972	1.15927	2.72315	2.21886	7.74291	3.39584	2.52781	4.55927	1.37545	2.72865	3.69329	7.20853	7.09567	3.89086	3.29697	2.82243	2.14251	4.90076	5.17938	15.3196	16.3723
2	214601	Control	8.02781	9.82879	5.63648	7.68742	3.30579	2.59494	2.91878	2.40964	5.19975	6.58228	3.35443	3.16456	3.35443	6.71311	3.03413	3.17864	1.77778	3.5488	1.58428	4.49937	3.04762	8.28811	5.4626	6.44685	1.03296	1.86916	1.86732	1.23032	2.11302	1.32678	5.97531	2.32328	1.4321	2.31527	1.44135	2.72142	5.93896	9.43516	8.64276	6.18831	6.1121	5.87263	5.15908	6.25476	6.23258	11.6326	10.9544
2	214605	Control	10.5338	13.3713	6.05845	13.1805	9.42184	5.49215	6.34355	4.63623	5.84462	8.81935	3.56633	2.06406	4.34473	9.49322	2.56593	5.13919	3.21888	7.30136	3.21429	7.79685	4.98931	10.4781	4.46701	4.11376	1.01523	1.36986	2.03459	1.3198	1.77575	1.57281	6.84372	3.98366	1.37755	2.03562	1.33265	2.80326	3.2195	7.17641	5.61358	2.68579	2.75493	2.45375	1.54007	3.43112	3.2022	9.78033	10.589
2	214606	Control	6.32716	6.33694	3.26594	6.65635	5.10836	3.41085	2.00927	2.01863	4.64396	3.86399	0.619195	3.09598	1.69753	5.8642	2.48447	2.94118	2.32919	3.55487	2.0155	4.04355	3.25581	7.42188	1.82529	3.125	0.911458	1.95059	1.17035	1.17035	2.73438	1.56047	6.66667	4.43286	1.96335	2.22222	1.96592	3.00654	1.85642	4.45512	4.43145	2.45486	2.56277	1.89221	1.45663	3.02556	2.58014	6.87769	8.13422
2	214613	Control	7.05615	8.5736	3.7234	5.38695	3.42466	2.81583	2.04701	2.88754	2.58162	4.18251	2.04701	2.27273	3.26252	5.09506	3.11314	1.75305	1.37091	4.25532	2.50569	4.62822	2.88316	11.415	5.99407	2.79263	1.42349	1.42433	2.13904	1.42518	2.25386	1.72311	7.04478	3.93091	2.08457	3.93091	1.78998	2.92537	2.69802	5.79229	5.96237	2.58409	2.74924	2.25629	1.31503	3.83558	3.34008	8.74277	9.53141
2	214614	Control	8.03681	9.01288	5.85336	7.93358	4.12816	3.50123	3.42927	2.82729	4.40906	5.99022	2.01711	2.75061	3.54523	5.80685	2.38241	3.06185	1.97166	3.19018	1.65138	5.40209	3.24954	9.71375	3.79391	3.00188	1.21837	1.1236	1.54639	1.73302	2.05993	1.63858	5.40668	2.96471	1.12835	2.58216	1.74364	2.68109	2.69473	4.70699	4.14821	2.74762	1.96316	1.84041	1.08652	2.63264	2.6178	6.94239	7.3755
2	214630	Control	5.25114	6.4688	3.43249	7.30038	2.5974	2.90076	2.35741	2.43531	7.21336	9.18755	5.32725	4.10646	2.58555	5.69476	2.05167	2.51333	2.21713	4.19527	1.29179	3.94837	3.9725	16.5144	5.71429	6.69266	1.17111	0.845254	1.81818	2.859	5.38961	5.12987	7.70235	5.87467	4.63446	5.35598	2.42464	4.7588	2.0966	4.67898	3.93147	2.12399	1.63782	1.4092	0.943146	2.36923	2.57773	9.45353	6.61951
2	214638	Control	4.90046	5.43645	2.84615	4.75825	1.15296	2.15054	2.52874	2.07533	2.06897	3.45092	1.53374	2.14231	2.29709	3.76344	2.0658	1.53492	0.996932	2.30415	1.07444	2.14559	2.61137	14.2419	4.23313	2.21811	0.920245	1.04167	1.4742	0.613497	1.41104	1.10429	4.48679	1.90769	1.23229	2.4	1.97166	2.08461	1.82556	4.25136	3.43776	1.80957	1.47433	1.13868	1.06725	2.387	2.0992	5.94915	5.74049
2	214641	Control	10.9948	12.7077	6.27512	9.01513	5.65164	4.29012	5.61209	4.38001	7.32533	8.15636	3.23375	4.71495	4.79852	7.85582	4.09231	4.8397	2.0679	4.4376	2.06599	5.57438	3.35591	10.4415	4.19643	3.69377	1.13129	0.805009	1.51786	1.42857	2.20238	2.26258	5.42959	3.13526	1.79104	3.22677	1.46751	2.18041	5.37932	8.79164	8.62342	6.18475	5.99509	5.60711	5.00791	5.63737	6.05053	11.2774	12.0844
2	214643	Control	8.59756	9.22983	3.79205	9.55882	6.0699	5.37897	2.63158	2.74893	4.02685	7.43449	3.05437	3.663	3.53659	8.97984	4.69226	3.78049	1.59119	4.59277	1.22175	4.77941	3.11165	7.57967	3.27022	3.87597	0.687876	1.46174	1.37457	1.37694	2.14961	1.28977	6.38481	4.22778	0.864304	2.75387	1.38768	2.32759	1.85572	5.1544	4.74368	1.83146	1.76785	1.77783	0.893582	2.13929	2.23924	7.38115	7.34148
2	214645	Control	9.11392	10.118	5.14768	8.29103	2.96359	3.46577	3.7225	2.95858	5.73356	5.56492	2.44313	2.36486	3.11973	7.85473	2.70042	5.17388	1.86441	4.66102	1.52284	5.66836	4.21941	10.5714	11.1903	11.4286	1.64521	2.35378	2.7917	1.50107	2.92231	2.35378	8.0772	4.44126	3.01508	4.22031	1.79598	4.08309	3.94813	7.8898	6.17426	2.8522	3.47864	3.09383	2.3098	3.77113	4.22799	10.3851	10.7975
2	214647	Control	6.21707	7.06751	3.06554	5.16878	3.49576	3.59029	3.26316	2.42105	5.57895	6.02537	1.79325	2.31823	1.89274	6.4346	1.26716	3.05585	2.21753	5.27426	0.948367	4.00844	3.15457	7.28155	3.39531	2.5869	0.886382	1.37207	0.966962	0.807102	1.69218	1.37097	3.79951	3.15789	0.972447	1.77706	1.38099	1.45161	2.41287	5.11283	4.41107	2.50749	2.28851	2.0114	1.1839	2.52765	2.8463	8.31489	9.68254
2	214651	Control	9.69828	10.9855	6.03774	8.99784	4.78001	5.38793	4.42049	3.39989	5.16407	7.10059	2.74784	3.12164	3.65985	7.79989	2.31681	3.67369	1.83684	4.97297	1.61638	5.18639	3.29018	7.55814	3.3596	3.44256	1.53782	0.746888	1.16134	1.74491	2.40464	2.11443	5.66431	3.16271	1.66667	3.1211	1.88048	2.95587	3.41903	6.52643	5.42834	3.46081	2.96616	2.39254	1.87281	3.91522	3.14865	8.7414	8.27139
2	214652	Control	3.01418	3.85809	2.08611	4.60789	0.979519	2.30803	1.37778	1.73026	2.26465	3.45745	1.46147	1.72796	1.94863	4.34205	1.59504	1.95469	0.890472	2.3142	1.24279	2.08518	1.46212	13.6992	4.01786	2.76198	0.812348	0.892133	1.09845	0.852273	1.29765	1.37875	4.51403	2.3606	0.976006	1.70732	1.14332	1.83374	1.78778	4.41612	3.1648	2.00566	1.39068	1.87024	1.13314	2.45003	2.37205	5.25705	5.53763
2	214710	Control	7.18816	8.54822	4.62898	6.96359	3.28971	5.01235	3.32979	2.40283	4.31248	6.30282	2.71605	3.34861	3.59661	5.5673	2.47001	2.93701	2.0922	2.89855	1.65726	3.78895	2.85714	10.0133	3.85126	3.41965	1.75904	1.29525	1.79104	1.26078	1.52773	1.49402	5.62771	2.23036	0.834446	2.22888	1.3013	2.22739	1.96633	4.60014	4.56537	2.40283	1.89882	1.90071	1.33069	3.31727	2.8434	8.05607	7.80917
2	214713	Control	8.21697	9.12997	4.42526	7.85368	2.97458	3.3871	3.82749	2.20193	3.7594	4.67994	1.87869	1.76944	2.09115	4.45997	1.61204	2.90792	2.96177	3.11493	1.82796	3.7594	2.57649	7.25389	4.05728	2.1124	0.636183	0.83499	1.15354	0.875099	1.38999	1.15217	4.51458	1.9976	1.15861	1.63542	1.12269	2.35906	2.00193	4.77772	3.98885	2.38656	1.85543	2.05046	1.07204	2.8743	2.20864	6.59942	7.20663
2	214716	Control	9.98043	14.8172	6.95082	12.2222	6.86016	7.3107	6.33573	3.78837	8.09928	7.94788	3.19843	2.02747	4.76813	8.49118	3.7182	4.7619	1.57274	5.29412	1.30463	7.04961	3.7182	8.06236	4.03369	2.92553	0.575476	1.06619	1.3292	1.33038	1.50576	0.841825	4.63252	2.52996	0.888494	2.00178	0.980392	2.66785	2.28208	4.17795	4.42509	2.06961	2.34781	1.66391	1.20085	2.94568	2.34449	5.53458	6.09353
2	214717	Control	6.13208	6.18449	3.93908	6.23037	2.57759	2.82871	2.36345	1.83438	5.18868	5.76218	1.8858	2.73109	2.7268	6.28601	3.24948	2.78361	1.15486	3.35958	1.36197	3.45912	2.68421	10.1103	4.07339	3.26007	0.987925	1.60995	2.16038	0.952032	1.31868	1.86676	4.77766	2.93686	1.43224	1.80015	1.32353	2.09328	1.86916	4.29968	3.43835	2.02644	2.01729	1.44009	1.20898	2.27535	2.36448	6.22568	6.60895
2	214718	Control	7.37448	8.24635	4.07524	6.22385	2.93347	2.55608	4.0795	3.24437	4.37956	7.14286	1.98433	2.29525	3.12989	6.99374	3.07773	3.97906	0.890052	4.91889	2.18978	3.70177	1.7736	7.12383	2.68746	2.75564	1.06101	0.796284	1.49601	0.762852	1.39303	1.2931	5.38922	2.6272	1.5025	2.42767	1.40327	1.69435	1.96841	4.20015	4.62568	2.42954	2.21438	1.96222	1.32587	2.96017	2.44734	7.33131	8.35063
2	214720	Control	6.88509	9.11681	3.19352	6.86041	3.80409	3.71252	2.61283	2.04762	4.70309	5.6926	1.94774	2.95098	2.89374	6.26186	2.04179	3.34129	2.09724	4.90476	1.33206	4.08551	2.70398	7.46988	4.17503	2.56925	1.28721	1.32371	2.52708	1.68539	2.60625	1.88452	4.38632	2.94236	1.00563	2.60835	0.808407	2.21328	2.47429	5.22989	3.80972	2.08736	2.12353	1.53312	1.49725	2.90905	2.77127	7.34273	8.5527
2	214734	Control	11.0553	11.3535	5.95506	8.02019	4.08735	3.29057	3.30532	3.14077	5.03356	7.65791	3.07263	3.35196	3.0692	7.08705	3.29241	4.81253	1.00897	4.36242	2.67708	5.69832	3.9687	7.62635	3.55056	2.20423	0.990991	0.853933	1.8018	2.33603	2.06835	1.0365	5.82919	2.8404	1.26582	2.43902	1.17594	2.44123	2.25153	5.69485	5.31787	2.33302	2.14753	2.31098	1.30719	2.89449	2.74667	6.58842	5.89809
2	214736	Control	4.22932	5.92662	2.35405	6.50943	3.39303	3.29257	2.16981	2.26415	3.66886	6.66041	1.87793	2.54237	3.01602	4.61828	2.54237	2.7307	1.12676	2.45052	1.31579	2.35849	3.38028	9.03475	5.01157	1.85185	1.15473	1.38568	1.46492	1.07775	2.00154	1.92753	4.64037	1.85902	1.69884	1.77332	0.935308	2.0914	2	4.56026	3.11676	1.92099	1.93798	1.36901	1.06944	2.4895	1.64775	5.24845	5.32213
2	214740	Control	9.61039	12.5974	6.62338	10.5058	2.34681	5.46875	3.25521	2.73438	7.6723	7.53247	3.24254	5.18807	2.20493	7.393	2.72374	2.60417	3.25945	4.02597	0.779221	5.06494	2.5974	9.25024	3.98833	4.58984	1.07004	1.94742	1.26706	1.55945	2.72904	2.43191	8	3.70732	2.34146	2.24609	1.17763	2.92683	4.08142	8.55753	6.84308	3.64858	2.94392	2.70466	1.91353	4.4479	2.8867	8.6907	8.03033
2	214741	Control	8.2483	11.3191	6.67808	5.72161	3.76712	4.00682	4.26257	2.22032	5.54135	5.87734	1.87394	4.01024	3.92827	8.03419	2.04082	4.00341	2.13493	3.84944	2.47229	5.48885	5.11945	9.57655	6.38021	4.03383	1.10605	1.56148	2.0156	2.0235	1.10461	2.60247	5.09138	4.24837	1.83007	1.89048	1.31148	2.74151	2.07648	4.77366	4.85797	2.42748	2.6332	2.19099	2.12152	3.23445	2.49228	9.17695	7.3669
2	214744	Control	8.96445	11.7284	7.41886	7.75194	2.63158	2.93663	2.63158	2.63975	5.56414	5.8642	2.47678	2.46914	3.39506	8.20433	1.39752	4.20561	1.55521	2.77778	3.40031	6.81115	4.47531	8.54127	3.17308	2.49281	0.671785	1.4437	1.72579	1.14943	2.39464	1.34615	5.29865	2.58869	1.05973	2.11538	1.05973	1.44231	3.125	7.46239	4.88915	2.51187	2.39794	2.06431	1.4464	3.96747	2.0214	6.61648	7.35148
2	214750	Control	7.61636	7.47532	5.22599	8.29817	3.12057	3.93812	4.35393	3.80818	7.03235	6.33803	0.983146	3.65682	4.36006	7.02247	3.23488	4.97866	1.69014	4.64135	1.82841	4.5007	4.92264	8.8403	5.03324	3.9886	1.7094	0.569801	1.71265	1.61905	0.854701	1.80608	5.44413	3.13987	1.04862	2.47619	0.956938	2.00573	3.13577	6.17241	5.66298	2.91078	2.88478	2.62748	1.18904	3.29822	2.26018	9.07522	11.619
2	214753	Control	4.82759	6.66667	3.9261	6.92042	3.11419	2.01729	2.24525	2.25303	4.6659	5.12968	2.07612	1.72414	3.33525	5.12083	1.95853	1.7341	1.03806	3.11419	1.72911	3.93064	2.53602	8.4441	4.02344	3.31772	1.25245	0.780335	1.52225	1.52047	2.22309	1.7585	4.27116	2.62539	1.09761	2.19264	1.62055	2.27362	1.63831	4.71534	3.82065	2.12833	1.94251	1.18446	1.08919	2.52845	2.05209	6.64352	7.45253
2	214758	Control	7.08333	6.65627	3.85819	5.58455	2.97495	2.60688	3.96246	2.81984	4.58095	4.26417	1.61039	2.75611	2.96412	6.34096	2.44664	3.59375	1.4652	2.9672	1.82197	3.64773	3.32986	6.45046	2.88564	3.4495	1.71001	1.06686	1.56306	1.06572	2.13447	1.70758	5.93883	2.60435	1.28617	1.74688	1.71429	1.63993	1.56699	4.79099	3.42187	1.84233	1.69024	1.94876	1.73694	2.42206	2.1924	5.37853	6.89365
2	214759	Control	4.40957	6.4275	2.62172	5.5681	2.17391	2.32384	1.49925	1.65041	2.91045	3.13667	1.56951	1.86567	1.64302	4.705	2.01794	2.77569	1.42643	3.21856	0.750751	2.55064	1.9432	8.48363	3.06871	1.86791	1.06596	1.53333	1.33333	1.80361	2.67023	1.66667	4.35365	2.54351	1.33779	2.06943	1.2786	2.73881	1.95975	4.81813	4.09819	2.1178	2.04944	1.82895	1.07663	2.75578	2.57493	6.8201	6.86482
2	214764	Control	8.26991	9.02637	4.5895	5.38618	2.69857	4.11585	1.88583	2.90076	3.14561	3.75063	1.32248	1.98676	3.46232	5.28455	1.37125	2.59939	1.37265	2.84408	2.19276	3.70747	3.19797	10.929	3.46336	2.91015	1.34594	0.982175	1.6	1.30862	1.85252	1.78312	5.73202	3.21051	1.31339	2.70468	0.882678	2.22547	2.25846	4.05392	3.65792	2.20871	2.20327	1.7301	1.23607	2.31637	2.49594	6.99634	7.51757
2	214766	Control	6.05023	7.81963	3.37915	6.39634	2.23112	3.3695	2.97483	1.89112	4.73474	4.21412	3.19817	3.93162	2.39726	4.85714	1.7684	2.56703	1.54462	2.68418	1.20137	3.6	2.39863	11.163	6.09395	2.62712	1.44007	2.24386	1.86204	1.48117	2.58146	1.65184	8.75478	4.98084	2.72921	4.0374	2.09491	4.13294	2.46222	5.48892	4.45777	2.48795	1.97205	1.80487	1.31613	2.61199	2.64668	6.51011	6.99227
2	214778	Control	8.46906	10.8766	4.78896	6.82372	3.18367	3.97405	3.18108	2.9316	5.74899	6.80162	2.18623	2.51419	3.88664	7.37439	2.8386	2.59951	1.38211	3.57433	1.54096	3.81494	3.00569	9.12863	3.56255	3.314	1.16086	0.497512	1.90713	1.65975	2.9826	2.23695	6.89942	3.81426	1.5807	3.5744	0.999167	3.40532	2.60716	5.98928	4.84409	2.31996	2.31127	1.85234	1.34004	2.69792	2.37581	7.25653	7.40157
2	214780	Control	4.87051	6.74419	3.61305	7.24525	2.90585	2.51256	2.39845	2.12601	4.45046	3.82239	1.81678	1.9714	2.47391	4.84308	2.16551	2.71528	2.48254	2.86822	1.7795	4.1828	2.86489	6.66667	3.72912	2.84006	1.43155	1.46312	1.40257	1.49298	1.90874	1.19332	4.82469	4.01198	1.46575	2.36032	1.50195	3.08568	2.44103	4.89011	3.81292	2.22192	1.85516	2.49003	1.65913	2.99163	2.40418	7.22825	7.63832
2	214784	Control	17.0804	17.2393	9.76909	12.4183	7.71056	7.93839	6.75756	4.97925	8.92435	8.16568	4.49173	4.08526	5.91366	10.0945	3.84615	6.86391	3.55872	6.0355	2.18547	8.98345	5.38143	9.66478	6.48108	6.13844	2.73794	2.52284	3.09233	2.17391	3.87125	3.9548	10.1791	6.56743	2.70506	4.96949	1.88266	3.97554	6.25306	10.4445	9.17218	6.35852	6.20402	5.10242	3.57449	7.84049	7.22168	18.3746	15.2211
2	214786	Control	6.85279	9.89848	3.58974	8.67347	2.03046	3.5533	1.79028	2.29008	8.12183	7.37913	1.01781	2.03046	2.03046	7.61421	1.78571	7.14286	1.52672	2.55102	3.04569	5.10204	3.5533	11.1328	3.54331	3.51562	1.76125	1.5625	2.14844	1.75781	1.17188	1.95695	6.69291	2.94695	1.96078	3.33988	1.37795	3.14342	2.62074	5.24345	3.93258	3.44828	2.28979	2.17881	1.83521	3.93848	3.56339	8.11115	9.26903
2	214788	Control	6.35452	8.04829	4.10222	6.45161	3.1586	3.61688	4.09671	1.74146	5.1574	5.48128	1.87542	2.27577	2.33957	7.01872	2.82069	2.82258	1.80965	2.74983	2.00803	4.21969	3.42052	7.69231	4.03485	1.9222	0.641613	0.778032	1.05263	1.19157	1.92132	1.97248	5.29222	2.44015	1.10193	1.78735	1.15848	1.56107	1.96005	4.46955	3.79445	2.42067	2.25186	2.25072	1.67043	2.65442	2.00955	6.42363	7.16986
2	214808	Control	7.32946	7.84314	5.09091	6.10687	2.9476	3.09541	3.49218	2.29341	4.6461	5.18304	2.1045	1.96578	3.52599	6.38375	2.32474	3.27154	2.36794	3.85455	1.16195	4.00291	3.08083	7.36718	3.11615	2.92936	1.29748	1.79034	2.16777	1.86277	1.74446	1.62736	6.69031	3.78519	1.75024	2.95229	1.63779	2.93214	2.72241	5.09634	4.6252	2.25359	1.77021	1.87257	1.21882	2.08713	1.94894	7.72478	8.18961
2	214817	Control	11.2747	14.5485	8.50921	12.3527	7.21719	7.60687	7.03282	5.32663	7.57119	8.60107	4.25461	4.1806	4.51807	8.03213	3.48059	5.97115	2.68908	4.79062	2.08263	6.03824	4.34783	9.37281	4.94057	3.33411	1.39665	1.09353	1.97905	1.90786	3.00279	2.39758	7.18619	3.88123	2.00841	3.61811	2.65258	3.27409	3.72061	6.89957	6.62645	3.49888	2.95063	1.82528	1.51751	3.10214	3.67776	10.3223	9.88378
2	214827	Control	7.02095	8.11021	4.70817	6.18196	2.77235	2.44755	3.45229	2.06226	4.4186	5.90062	1.78433	2.09383	1.86408	4.69356	2.36801	2.83716	1.75713	4.1165	1.12797	4.47819	2.9081	11.2327	4.08854	3.04846	1.04031	1.09347	1.64062	1.37985	1.43006	1.90005	4.13613	3.02872	1.54087	2.37288	1.33473	1.93413	2.17045	4.18372	4.11223	1.91061	1.61455	1.33409	0.96547	1.86724	2.32029	5.96794	6.85166
2	214828	Control	5.04604	6.85083	2.77572	6.19698	2.2912	2.6997	3.80074	2.59163	4.05157	3.13191	1.55039	1.5118	2.69075	4.78821	1.87984	2.92052	1.48038	3.1793	1.47929	3.50554	2.54895	8.99969	3.22682	2.25776	0.939555	1.00251	1.47197	1.22104	1.1577	1.78627	5.84354	2.41986	1.31951	2.25635	1.04298	2.7307	1.85033	4.70288	4.2654	2.11486	2.25447	2.1753	1.41398	2.76611	2.61885	7.4541	8.14422
2	214830	Control	9.4942	10.5985	6.04923	10.0291	5.0791	4.97908	4.65503	3.62349	6.22665	6.4262	2.03404	2.90456	3.35821	8.42324	3.27529	4.19958	2.46141	3.98837	2.11706	5.3112	2.9485	9.77762	4.19014	2.63899	1.12597	0.881212	2.32394	1.58339	2.07527	1.09193	6.67845	2.89344	2.08333	2.39774	1.17146	2.75521	2.3838	5.56524	4.50784	2.6333	1.54819	1.86498	1.32825	2.54902	2.52613	6.67901	7.08739
2	214832	Control	4.94244	6.52907	3.58209	4.7087	3.06224	2.42208	2.04975	1.88942	4.26757	4.12535	1.80377	2.16399	2.32005	4.68254	1.94754	2.60386	0.974736	3.53736	1.2956	3.83774	2.4027	8.52007	3.82195	2.77454	1.0254	1.18826	1.60727	1.30445	1.62942	1.46785	5.56335	2.66729	1.45165	2.31742	1.62315	2.66542	2.21395	4.11344	3.8387	2.07787	1.65245	1.72486	1.36106	2.46335	2.42975	6.5838	8.09842
2	214836	Control	8.20766	10.5224	4.77019	5.85753	2.28515	3.07922	2.67724	2.18146	6.13709	4.9456	1.9802	2.44928	2.1024	5.51298	1.55748	2.45475	1.29064	3.99207	1.41229	4.2627	2.96809	7.671	3.69284	2.17692	0.966017	0.741763	1.58812	1.58675	1.82853	1.72592	4.36893	2.06168	0.951722	1.81661	1.21612	1.83582	1.84818	4.28825	3.0322	1.78441	1.49613	1.6768	1.29572	2.60678	2.63736	6.82626	6.69184
2	214838	Control	8.26563	9.68883	6.17021	9.5255	4.95926	4.36325	4.43262	3.05181	5.90523	6.07559	2.50883	2.9703	4.52297	7.91519	3.60297	4.6421	2.16619	4.0354	1.48725	5.55359	3.28854	9.43704	4.07056	3.39305	1.33008	2.38676	2.44167	2.06242	3.39121	2.49661	7.59804	3.83256	1.95972	2.82993	1.64114	3.26619	2.65383	5.87222	5.07917	2.751	2.43902	2.05027	1.28426	2.99561	2.73404	7.34729	8.25933
2	214839	Control	9.52566	10.8171	4.95513	8.19033	3.98282	3.35152	4.40718	3.35283	5.67872	6.72367	1.98444	3.10921	2.95375	5.32659	2.75835	3.22957	1.83522	4.33763	2.02256	5.11719	3.07273	7.25191	3.40692	3.16421	0.927694	1.55313	1.52713	1.11656	1.60675	1.90632	6.47541	2.89934	1.31435	3.03196	1.37137	2.95324	2.54165	5.51497	5.12945	3.73162	2.77474	1.65813	1.6186	2.93402	2.26443	7.49055	7.6801
2	214848	Control	9.63749	9.76043	5.21662	7.69911	2.65957	3.98936	4.26667	2.39362	7.17449	7.07339	1.85841	2.21043	2.92294	5.92396	2.29885	3.27724	1.33097	4.0672	1.85841	5.58511	4.4287	7.68519	3.97045	2.58065	0.829493	0.645756	1.75115	1.65899	1.93727	1.75115	4.80148	2.5974	0.925926	2.6827	2.04651	2.03515	2.79448	5.10096	5.49451	2.26495	1.9726	2.29749	1.15593	3.29554	2.45486	7.98866	7.54627
2	214854	Control	8.80221	10.9273	5.4804	7.89383	4.0774	3.1746	4.65839	3.18009	4.47813	5.09817	1.7894	2.54733	2.78734	6.23708	2.3416	3.21355	1.51829	3.7931	1.41233	3.83552	2.4449	9.44275	4.50886	3.7216	1.75313	1.8068	2.01966	2.024	2.55585	2.16497	7.39279	4.01794	2.2768	3.43778	1.79953	3.98206	2.74981	6.48914	6.05787	2.72293	2.43114	2.29215	1.27923	3.38895	3.96743	10.7629	9.88342
2	214858	Control	8.51194	9.80092	5.895	8.59423	4.29975	4.23573	5.81181	3.28826	4.47578	4.98623	2.50765	2.14067	2.53823	5.22456	1.6208	2.26924	1.53374	3.19214	1.56298	4.1297	2.75229	5.95312	3.72285	3.74354	1.4265	1.05503	2.02983	1.69667	2.87368	1.77943	6.26426	3.44971	1.76458	2.86129	1.62636	2.75648	3.90206	7.78548	5.67161	2.54584	2.40493	2.056	1.52329	3.28478	3.1128	8.2446	8.71056
2	214862	Control	6.86199	8.46805	3.86698	5.8642	2.54042	3.15871	2.92984	1.69622	3.15871	3.45888	2.1555	2.46723	2.6174	5.91852	1.38568	3.70656	1.849	3.16847	0.923787	4.31101	3.31024	9.29919	3.64127	3.43434	1.21212	0.942126	1.48148	0.942126	1.74966	1.74966	4.95251	3.10601	1.21951	3.16712	1.4966	2.57453	2.03936	4.11106	3.55067	2.02074	1.59455	1.87696	1.29696	2.50851	2.10423	7.70333	7.46
2	214867	Control	4.78194	5.96787	2.53554	4.26923	2.03221	2.57494	1.84332	0.921305	3.14056	3.90505	1.26388	1.6826	2.14313	4.81651	1.87237	2.60237	1.19048	2.42028	1.11282	2.91076	2.56607	6.3724	3.03594	2.91473	1.08493	0.744417	1.8018	0.991633	1.67338	1.54991	4.38297	2.17526	1.74455	2.14552	1.46875	2.42915	2.40063	4.00454	3.15264	2.20029	1.57014	1.19427	1.26984	2.52129	2.56294	6.73546	8.26127
2	214873	Control	6.29371	8.00534	3.30993	5.00835	2.94314	3.55228	2.44066	2.17101	3.86409	4.62716	2.33567	2.50752	2.2644	5.50183	2.33333	3.31436	1.40374	3.60481	1.83517	3.70494	2.43252	6.52549	3.02806	2.23807	1.18139	1.42611	1.87008	1.35202	2.16216	0.983526	6.90846	4.76661	2.10448	3.92496	1.4881	2.69402	3.90921	6.64524	6.72095	3.46052	3.33218	2.49483	1.49202	2.58442	2.8106	7.62255	7.43726
2	214876	Control	5.93348	7.87282	3.56196	5.71537	2.88644	2.61661	3.14037	2.08729	4.57294	4.8716	1.54834	2.07626	2.87443	5.51776	2.8334	3.46008	1.86241	2.80622	1.28593	3.59576	3.1758	5.61207	2.6648	3.54759	0.806452	1.15749	1.15587	1.12202	1.85639	1.36698	4.82055	3.1316	1.54766	1.82648	1.02437	1.61801	2.13014	3.80181	3.88599	2.42669	2.11158	1.84666	1.51739	3.23988	3.24514	6.5893	7.30109
2	214877	Control	11.9196	13.9773	5.96465	9.3211	4.52539	5.14706	4.54212	3.19853	6.04839	5.41926	2.89483	3.5152	3.73626	8.6352	2.96161	3.55833	2.05656	4.83871	1.68869	3.95894	2.89696	7.70228	4.74339	2.98391	1.6576	1.03627	1.63255	1.0101	2.30391	1.89217	6.17348	2.91363	1.37806	2.80592	1.83438	2.16033	5.36486	8.94016	5.83573	2.88012	3.12838	2.57707	1.75481	3.78606	3.57315	9.00012	9.5353
2	214879	Control	4.05866	5.22006	3.28767	5.27217	2.8777	2.74066	2.5	1.3347	3.35272	3.61158	1.87842	2.42321	2.48977	4.33151	1.70648	1.91322	1.88615	3.04899	1.4359	2.18579	1.87457	8.93812	4.29152	3.09645	1.39736	1.11618	1.4478	1.06626	2.03097	1.75349	6.43514	4.12844	1.88487	2.85423	1.48452	2.77636	2.41058	4.42896	4.17321	2.15174	2.41248	1.94842	1.51464	2.9891	2.10183	7.30445	7.17827
2	214881	Control	11.5631	13.4677	6.86185	10.0321	6.32737	5.36944	5.68026	4.16858	6.9863	7.57645	2.14808	3.60566	3.8866	8.71748	4.5683	6.32158	3.20954	6.81922	4.06764	8.05124	5.53016	9.88924	4.85016	4.25868	1.26133	1.69826	2.52765	1.97006	2.84024	2.00946	7.78656	3.20285	1.78642	3.58691	1.58604	4.98221	2.71676	6.96266	4.80702	2.41366	2.168	2.07101	1.44466	3.00342	2.53981	7.02341	7.8523
2	214885	Control	10.8294	13.2042	7.23468	9.24319	4.7619	7.08944	6.16766	3.60656	5.31026	5.33691	2.56334	2.89379	3.01313	5.95593	2.29371	3.47409	1.83348	6.2444	2.27273	5.12129	3.03843	7.39212	3.86274	2.92958	1.31111	1.42562	2.58815	1.68634	2.90208	2.6069	7.5635	4.32006	2.29366	3.30392	2.11201	3.03202	3.39168	7.25461	5.63408	2.70539	1.9725	1.86459	1.49283	3.33499	2.94703	9.31992	9.52048
2	214893	Control	6.98795	8.31659	4.24071	6.24496	3.46774	3.05835	2.25715	1.93548	4.37575	3.77207	1.76849	3.09984	2.72983	5.09426	2.7722	3.26877	1.29923	3.79338	1.16653	4.86726	3.53556	8.94585	3.21317	2.50915	1.01907	1.04357	1.62007	1.25228	1.82529	2.16767	5.99633	3.59015	2.25603	2.90804	1.15455	2.11931	2.77531	5.69652	4.44923	2.4718	1.9939	1.81818	1.5213	2.70751	2.54001	7.4606	7.75785
2	214912	Control	8.28242	9.23286	4.92139	7.69231	4.09277	3.60299	4.50205	4.88798	5.44588	5.57065	2.2449	3.3288	2.92517	6.45819	2.58152	3.41297	1.70765	3.95365	1.83549	6.56186	4.42177	7.34366	2.11429	2.17143	1.08696	1.54374	1.94619	1.08634	1.65714	1.31504	5.22388	4.01606	1.14877	1.54817	0.747986	1.78059	4.16406	6.88542	5.17708	1.92528	1.91967	2.14301	1.06283	3.23726	3.26722	8.89005	8.46677
2	214913	Control	7.53086	9.19186	2.84302	6.17665	3.09598	2.03956	2.90482	2.47525	3.32922	4.80888	2.15916	3.15204	2.77435	5.49044	2.5894	3.15009	1.23916	3.59133	0.679852	2.89766	3.34365	9.80912	7.53716	3.44462	1.27119	1.69761	2.01378	1.42933	2.54372	1.16525	6.59925	3.30138	2.12879	4.24854	2.34917	3.92157	2.36382	5.83591	4.41781	2.56674	1.50737	1.6118	1.13169	2.77683	2.81014	6.32302	6.39395
2	214926	Control	4.82509	6.84019	2.85194	5.88235	2.05687	2.71903	1.20919	1.45103	3.38164	3.13442	1.38638	2.59662	3.1382	4.7073	2.0519	1.63438	0.970285	3.1477	1.5748	4.4659	3.26481	6.7637	3.4645	2.39726	1.23985	1.06746	1.15533	1.11064	1.36635	1.11016	3.35484	3.52385	0.858738	2.01285	1.08038	2.0163	2.21127	5.04425	4.02328	2.12524	2.1896	2.2056	1.63209	2.42976	2.59461	6.60066	6.10174
2	214965	Control	11.4109	14.0876	7.75704	9.17398	5.34603	4.5022	6.42805	3.4041	4.33832	5.71949	2.58746	2.18978	3.60393	6.3822	2.32981	3.77151	1.42596	5.16484	2.88426	5.50693	4.70288	6.81095	3.3979	4.06607	1.61853	0.920343	2.0959	2.00382	2.25397	2.63492	6.49268	3.31316	1.49872	2.32781	1.95388	3.05635	3.73665	7.66492	7.51179	4.50931	3.38681	3.58566	2.14615	6.38633	4.39111	11.8417	10.6869
2	214982	Control	6.69115	8.81273	3.69155	6.92056	3.40164	2.53268	2.04499	2.1668	4.0049	3.83673	1.02166	1.96078	2.32558	3.87755	1.87985	2.83484	1.72414	3.39607	1.18707	3.39052	2.40816	7.04472	2.65926	2.18786	1.10755	0.640839	1.69393	1.04895	1.68998	1.05048	5.61732	2.22482	1.19883	1.92644	1.34897	3.0976	3.04394	6.40569	4.1958	2.1564	2.45493	2.32807	2.07469	2.95374	3.03713	6.82979	8.1893
2	214984	Control	4.94743	5.72578	3.04253	5.48497	2.93845	2.7253	3.34676	1.52079	3.64873	4.60587	2.75713	2.10266	2.84389	7.05009	2.07238	4.21053	1.45601	2.85537	1.33209	3.5969	2.7907	5.80714	2.47143	3.16405	0.82403	0.664011	1.67642	0.981693	1.40621	1.51274	4.26439	2.15655	1.49055	1.22373	1.47138	1.83804	1.64274	4.2154	3.63016	2.32728	1.90221	1.62453	1.36469	2.55034	2.36441	6.20883	5.5093
2	214987	Control	3.6869	4.70788	3.00965	7.09019	2.55537	2.61364	1.64773	1.5864	2.83286	3.00113	1.47392	1.98413	1.81818	3.40136	0.679502	1.93512	0.795907	2.5	0.965361	3.8025	1.86969	8.23417	2.46096	2.18216	1.04216	0.804543	1.65641	1.51803	1.13583	1.37636	3.75119	3.32542	0.381315	1.9496	1.10101	2.04567	1.43364	5.07573	3.75529	2.36113	2.29728	1.57642	1.1739	2.30969	2.67577	6.98534	6.77896
2	214992	Control	3.47896	5.18639	2.92445	3.42298	2.51419	2.60163	1.30081	1.78427	2.75081	3.00081	2.02429	1.86688	1.77994	4.61912	1.62338	3.49593	1.37987	2.92445	1.45985	3.33063	2.51216	5.11182	1.91388	1.92154	1.91693	1.5949	0.88	1.19808	2.23464	1.03668	7.05128	2.6506	0.801282	2.4	1.29241	3.85542	2.89447	6.22298	4.59527	1.55842	1.92424	1.60379	0.754907	1.95505	2.45745	7.10905	7.85404
2	214994	Control	4.27757	8.27783	4.40191	6.09524	3.15789	2.09524	2.29226	1.62369	4.27757	5.13796	2.19048	2.09324	4.56708	6.77481	3.51711	3.81679	2.29226	4.9571	1.61905	3.82409	2.19048	7.46924	5.09219	3.87324	1.84372	1.14236	2.6362	1.05356	1.14135	1.6696	4.83729	2.37885	1.31926	2.1164	0.792952	1.85022	2.3282	5.4772	4.7928	2.00623	1.90526	1.87321	1.15142	2.92666	2.52726	7.42699	5.98298
2	214999	Control	5.72701	7.40388	3.40764	5.23627	2.55102	3.31316	2.41653	2.01085	3.2381	5.08744	1.20865	2.32262	1.97201	4.67112	1.49301	2.03822	1.46777	2.83079	1.71647	3.15588	2.51192	8.89548	2.85996	2.19428	1.40533	1.20749	1.89842	1.16021	2.2688	1.30703	5.09901	2.27836	1.18812	2.09928	1.1677	2.39684	2.20636	4.47418	3.26078	1.814	1.60906	1.91785	1.37144	1.94725	1.98768	6.02103	6.27991
2	215000	Control	7.27749	7.49083	2.99685	5.5176	2.1511	3.20884	2.62192	2.0451	3.66492	5.85774	2.6178	2.35602	3.66109	3.92259	2.61643	2.8826	1.15425	3.56581	1.15364	2.77923	2.19895	8.62637	4.54795	3.61248	2.1846	1.41999	2.18699	1.63845	1.5847	1.64024	6.89655	2.96866	1.97911	3.45016	1.70799	2.90411	2.60447	4.98043	3.16876	1.69271	1.09199	1.26913	1.84966	2.49169	1.97985	8.2928	6.7397
2	215003	Control	4.66503	6.6994	3.65682	6.97756	3.23488	2.9082	3.64529	2.59285	3.81386	4.72855	1.36602	2.45012	2.06583	5.22991	2.55692	2.34923	1.2987	3.61277	1.40449	3.69198	2.77193	6.81258	2.70187	3.10483	1.16672	0.676299	1.16708	1.22963	1.47375	1.10599	3.42065	2.03453	0.616713	1.41408	0.959158	1.90887	2.27641	4.4176	4.09836	1.80902	2.01929	2.4562	1.34258	2.92846	2.37129	6.0751	7.33829
2	215007	Control	6.95909	8.13659	4.72773	6.30288	4.1543	3.34179	4.35518	3.688	4.38264	4.00675	2.15372	2.91385	2.02276	5.01898	2.10881	2.92002	1.39476	3.21489	0.676533	3.4134	2.28041	6.32325	2.20348	2.90998	0.870038	1.57566	1.68387	1.77063	2.20049	2.47283	5.99618	3.59869	1.60851	3.05177	1.34063	2.99483	2.80697	4.96471	4.47964	2.70905	1.98339	1.62935	1.49901	2.27245	3.56303	8.94118	7.73913
2	215025	Control	7.11131	7.11131	4.25155	6.25	3.75774	2.93073	2.82935	2.39362	4.72198	4.27878	2.1164	1.98676	3.04636	5.87196	2.03001	3.05445	1.42222	3.04636	1.23894	3.31858	2.29581	9.28487	2.80522	3.75197	0.948242	1.46072	0.948992	0.909091	1.26382	1.42292	5.31535	2.6619	1.98334	2.64717	1.86582	2.8197	1.98113	4.88553	3.95094	2.73456	1.64303	2.09245	1.30989	2.49026	2.35988	7.43538	9.18464
2	215028	Control	5.36375	7.78258	3.33952	6.29241	3.15204	2.71605	2.28677	1.79234	3.95062	5.35714	2.21948	1.9124	1.84957	4.19494	2.4	2.65105	0.988264	2.72277	0.431566	2.71605	2.59099	13.0792	6.25731	3.16344	1.11111	1.52047	2.22352	1.4637	2.04798	1.40433	5.64706	3.76249	1.29108	2.52644	2.3571	2.93945	2.41842	5.78417	4.61912	2.26931	1.56958	1.23084	1.45918	3.36232	1.44944	6.78733	6.88009
2	215030	Control	7.04501	8.91283	5.09554	6.98475	2.9513	3.73281	2.1537	1.71821	4.36061	5.08806	2.94262	3.14342	3.47358	7.2932	2.54279	2.89642	1.62322	3.82728	1.22369	5.93137	3.87065	7.7169	2.68548	2.32346	1.14051	1.13843	0.820793	0.957156	1.73042	1.73121	5.76659	2.61228	1.42006	2.42452	1.19376	2.55474	2.53459	4.70205	5.69767	2.25555	1.61121	2.20562	1.00035	2.60981	3.0091	7.91434	7.77856
2	215033	Control	8.58586	8.11182	4.13223	5.70377	3.91164	2.98713	3.85852	3.48944	5.27039	5.12821	1.56466	2.61348	2.79817	4.94279	1.97067	2.38971	2.2069	4.40569	1.42463	2.98576	2.38423	9.65267	5.57576	4.80226	1.1703	1.17219	0.888171	1.25151	2.54135	1.61878	5.64582	2.63264	1.6214	3.47756	1.50223	3.40357	1.64722	4.63103	3.32144	2.83912	2.47321	2.17601	1.53656	2.15571	2.15541	7.56868	9.45424
2	215038	Control	6.87361	8.75831	4.61111	6.98448	3.2276	3.44636	2.60532	3.32963	5.1495	5.87258	1.88366	1.66113	1.77089	5.09413	1.94013	1.99889	1.55729	2.83019	1.7758	2.78242	2.60388	8.62069	3.75399	2.72109	1.51939	1.2395	1.23901	0.9996	1.07827	1.60192	4.33909	2.85141	1.28669	1.96235	0.966184	2.2409	1.89186	3.41076	3.5409	1.78157	1.76276	1.81328	2.01711	2.69179	1.90639	6.34319	5.77396
2	215048	Control	6.61667	9.21517	5.52364	8.80142	3.13743	3.00752	2.96198	2.382	4.9361	4.75771	1.14487	1.89261	4.27313	6.96342	2.33789	2.72887	2.29581	4.15378	2.46587	3.80868	2.20459	6.57673	3.07627	2.91016	1.64488	0.757895	1.2226	1.6	2.65375	1.60135	6.05163	4.39932	2.78952	3.33615	1.94668	4.63939	3.79085	5.80711	5.30932	3.1524	2.95847	2.982	1.86881	4.36289	5.13228	10.0766	9.30342
2	215049	Control	4.79015	7.66773	3.53049	7.90676	4.07883	2.60274	3.15212	2.42896	4.83577	5.6062	3.28617	3.15645	3.51277	6.16438	3.01232	4.43327	1.64911	3.47349	1.9222	3.42153	2.56645	6.46825	3.72572	1.86286	0.674871	1.34974	1.7077	1.50555	1.7023	1.8254	5.80979	3.18218	1.59109	2.70056	2.03349	3.93169	1.84794	5.58563	3.66208	2.29703	2.35793	1.83145	1.41422	3.29322	2.4458	5.53349	8.04247
2	215058	Control	6.6838	7.93346	5.89744	8.56959	4.23892	3.72033	3.91779	3.40617	4.87492	8.7652	2.10997	1.92061	2.43746	5	2.23928	2.9525	2.19922	3.01669	1.34875	2.43434	1.79718	5.98291	3.47578	2.33751	1.08324	0.911681	1.99544	1.82336	1.82336	1.53846	5.19703	2.23112	1.08634	1.48487	1.26002	4.17143	1.31023	3.23858	3.25903	1.63426	1.00282	3.18426	1.43763	3.35874	1.96051	7.05318	7.03169
2	215072	Control	8.3801	8.08383	3.78987	7.78735	3.77853	3.63432	3.67592	3.63977	4.29746	6.65669	1.19716	2.0202	1.6835	5.83396	2.20231	4.13223	0.93668	4.35109	1.68539	5.10128	2.91916	6.96677	2.89079	1.75313	1.17815	1.24777	1.89151	1.14163	1.35472	1.10635	6.19628	2.57327	1.18195	2.61087	2.40229	3.54585	2.32233	4.27518	5.51409	2.70421	1.54105	1.76718	1.02641	2.95355	2.10919	8.21559	8.63977
2	215077	Control	6.71217	7.94552	3.13456	5.40335	2.58359	1.74772	1.85747	1.8251	4.54373	4.99622	2.84954	3.06354	2.35116	4.81243	2.68838	2.35741	0.950932	4.3379	1.59272	2.96128	2.65755	6.12152	2.59445	2.50798	0.958029	0.637233	0.865604	0.818926	1.68335	1.86618	5.61644	3.15501	1.19321	2.19579	1.79146	2.19378	1.89224	3.55852	3.57716	1.78113	1.68128	1.69614	1.27547	1.99984	2.22222	5.94139	6.52174
2	215082	Control	6.32353	8.01056	3.89725	7.30486	3.09369	2.0649	3.4178	2.14959	4.08463	4.37463	1.99531	2.67097	2.75903	6.51791	1.99824	3.03119	1.67894	2.47204	1.17474	3.99765	2.2307	6.12861	3.35196	2.21553	0.773362	0.858738	1.59106	0.837629	1.37457	1.39545	4.2205	2.37018	1.72451	1.42058	1.29983	1.22686	2.08781	4.57477	4.06261	1.80041	1.6129	1.73383	1.33731	2.44776	2.78475	5.59474	6.95725
2	215087	Control	4.18737	5.78219	2.66904	7.0032	2.92335	1.95869	2.24599	2.02559	2.9819	3.01312	1.34895	1.77494	1.8479	4.71631	2.48227	1.66963	1.17188	2.95269	1.74253	2.88051	2.2396	6.81818	4.61901	3.18302	1.20801	1.08888	1.03062	1.32314	1.50177	1.3247	5.22895	3.69385	1.50665	2.83102	1.68639	1.56342	2.13671	4.19034	3.97692	2.0486	2.30038	1.69717	1.34859	2.26385	2.19322	6.3317	7.07736
2	215088	Control	6.74319	6.74319	3.8212	6.03882	2.87356	1.8705	2.87356	2.52161	3.93983	6.09756	0.933238	2.72597	3.15638	5.3802	1.8638	2.44604	1.72538	3.30697	2.36729	4.09189	3.44828	10.143	4.08163	2.85909	0.884354	1.49558	2.10884	2.31293	1.97145	1.43052	6.00683	2.79673	1.70532	2.92716	1.23119	2.18281	2.00959	3.34934	3.09608	2.11163	1.91054	2.15349	1.76242	2.60661	1.0984	4.85015	6.84241
2	215093	Control	6.06061	7.62091	4.27729	6.85602	4.61916	5.2554	3.18004	3.92542	5.96577	5.27601	3.08219	3.22423	3.0837	7.09046	2.09961	3.33007	1.27701	3.82166	1.76298	3.8254	2.06084	6.55864	2.76923	2.73498	0.922722	1.19093	1.46154	1.84332	1.61352	2.4587	6.85142	4.28903	1.81607	2.85604	1.591	2.73814	3.18677	6.47137	4.57924	2.57856	2.59397	2.09386	1.15053	4.81162	2.90412	8.00528	8.41674
2	215096	Control	6.48424	9.7619	3.94265	7.096	2.80932	2.56257	3.2162	3.22004	4.8243	3.75223	1.60714	1.78678	2.19976	5.29132	2.14797	2.44776	1.61483	4.11695	1.25074	3.98572	2.25922	6.85508	4.44979	3.00481	1.92423	1.14458	2.05066	1.1432	1.32212	1.38221	5.60917	3.02115	1.38554	2.34234	0.906344	2.6538	2.06358	4.70014	4.29807	2.49617	2.50385	1.84615	1.58996	2.80726	3.71301	8.19718	9.47648
2	215103	Control	6.61386	7.25327	3.96354	6.73267	2.42738	2.10987	3.44964	2.42352	4.04281	5.34865	2.21782	2.60973	2.21782	5.19017	2.019	3.12995	1.7509	4.09055	1.22772	4.00476	3.01587	6.3701	2.81357	2.2082	1.60358	0.918876	1.41807	0.944634	1.73274	1.46982	4.47958	3.1069	1.39768	2.1036	1.05708	2.32068	2.12195	4.10879	3.59267	2.22715	1.95071	1.77695	1.29567	2.04272	1.9979	7.04357	7.19306
2	215104	Control	5.99512	7.44348	2.5847	7.50698	3.38687	2.9913	2.53913	2.12544	3.23591	5.03472	2.05003	2.02373	1.94647	4.96355	1.90972	2.33449	1.77762	3.30895	1.15063	3.34845	1.91304	7.10934	3.6074	3.61587	0.796999	0.91442	1.61896	1.17178	1.31148	1.42857	5.73308	3.29412	1.55367	2.16165	1.25148	2.18618	2.30927	4.97318	3.98558	1.80154	1.68813	1.39567	1.01434	2.4007	1.88311	6.08899	7.01428
2	215109	Control	15.0589	15.3511	10.2407	13.8475	6.50655	6.84394	6.68706	3.98424	4.79721	6.71024	2.44435	3.27511	3.61813	7.80296	4.05405	5.19651	2.18341	4.63084	1.61643	5.41721	3.44527	8.58453	6.92584	5.13575	1.69935	1.9281	3.5983	2.746	4.70588	4.40888	8.58172	4.39344	2.32863	4.15848	2.50247	4.10509	5.78424	10.2164	7.9759	6.46077	5.03903	3.80107	3.80107	6.28551	7.5693	16.7614	15.7483
2	215112	Control	7.16113	8.97477	3.75	6.26598	3.13099	3.04487	3.32694	2.69144	5.2682	4.68601	2.1753	2.35969	2.65006	6.44955	2.36497	2.90828	1.25321	3.80678	1.21406	4.2213	2.30326	7.82956	3.03353	3.32801	1.06468	1.3571	1.73241	1.64937	1.8888	1.94252	6.04601	3.20427	1.68449	3.57143	1.74403	2.29333	3.09872	5.84686	4.58976	2.54207	2.27938	2.25677	1.19628	3.37706	3.31413	8.55269	8.23529
2	215114	Control	6.04333	6.87393	3.11518	5.8	1.94175	2.73894	2.82938	2.54358	3.56125	4.24381	1.56784	1.4819	2.70578	4.87318	2.3667	2.54431	1.08696	4.28082	2.22159	4.17143	2.33618	8.56692	3.21119	2.40347	1.3189	1.55512	1.29947	1.22071	2.44143	1.71294	5.15505	3.10399	1.12648	2.60766	1.46825	2.72458	2.23974	4.93696	3.98537	2.21303	1.95037	1.92103	1.52943	2.21473	2.52311	6.40779	7.48601
2	215116	Control	8.24176	10.6539	5.15179	7.6077	3.86385	3.76147	3.58456	2.7027	5.18349	4.57247	1.65213	2.05761	2.61228	4.71612	2.69776	4.02746	1.60772	3.40074	2.15399	4.08444	2.28833	7.84648	3.66269	3.66269	1.40485	1.19098	2.17114	1.06338	1.61633	1.78876	7.37425	2.9889	1.66453	2.64844	1.33276	2.21938	2.54012	5.02341	3.85685	2.07385	2.63425	1.6531	1.30363	2.53614	2.86257	7.21336	7.7421
2	215125	Control	8.86297	10.9197	5.71848	7.89474	4.82456	4.01642	3.59754	2.80374	5.03786	5.97842	2.85798	3.81924	3.0648	6.73862	2.79883	4.20807	1.57987	4.18006	1.92926	4.32622	3.68745	7.59193	3.67226	2.68562	1.38176	1.24236	1.65942	1.36283	1.93294	2.50839	5.98138	4.51933	2.24117	2.85205	1.27262	3.39017	2.77076	6.23227	4.80332	2.87304	2.17017	2.27779	1.58955	2.95876	2.91616	8.31984	8.11579
2	215126	Control	8.42893	10.0199	3.996	8.35	3.15	2.68924	3	2.24327	4.63378	5.9761	2.19342	3.08611	3.4774	5.67164	2.98805	3.09227	2.1967	4.83549	1.89337	5.13204	3.68526	9.80782	4.47464	4.61028	1.85738	0.828913	1.85676	1.0938	1.92117	1.98741	6.11093	2.79255	1.56354	3.8206	1.36667	2.56069	2.21574	5.70873	4.4051	2.32081	2.05628	1.82114	1.83665	2.84509	3.06961	7.96278	8.71073
2	215132	Control	4.73527	6.56227	3.14843	5.57843	2.65222	2.58912	2.76532	2.43172	3.62211	4.43368	1.9754	1.94102	1.75242	3.46885	2.12528	2.05761	0.973418	3.39933	1.19358	3.02578	1.71963	8.05881	4.35849	3.15475	1.49741	2.0158	2.55782	1.71382	2.50272	1.14598	6.10854	3.98907	1.3104	2.69681	2.02851	3.02452	2.00507	4.77226	4.18532	1.90706	1.69389	1.88953	1.10116	2.259	1.92308	7.23621	6.09297
2	215135	Control	5.74443	8.16406	3.88388	6.5702	2.90881	1.5674	1.95542	1.68297	4.2171	5.54254	1.79898	1.52403	2.03125	6.14241	3.63423	2.38748	2.00236	3.88388	1.64319	2.98507	2.73973	6.31052	3.79747	2.56924	1.33289	1.09963	1.26751	1.36576	1.5984	1.7	5.25084	2.84281	1.20482	2.2408	1.14017	2.43902	1.99277	4.47467	4.14519	2.08196	1.96638	1.12187	1.13935	2.29569	2.18082	5.79774	6.76063
2	215137	Control	4.53446	5.14839	3.69697	4.91505	1.94293	1.81269	2.48334	1.87879	2.60291	4.29782	1.64034	2.41984	2.54237	4.60327	3.14389	2.67315	1.40244	2.9733	0.788835	3.27074	2.48334	6.73732	3.46908	2.41509	0.903614	0.903614	2.0362	2.18373	1.58133	1.43288	5.15152	3.69811	1.43613	2.12121	1.20937	2.1148	1.87597	3.95471	3.19677	1.92188	2.08075	1.32234	1.02421	2.26497	1.80124	6.68735	7.43275
2	215140	Control	9.07534	10.103	5.29631	7.97933	4.70588	4.15116	4.88571	4.40756	5.31732	6.19292	3.19817	3.09013	4.39498	8.57388	2.97058	4.34783	2.1527	3.80435	2.34688	5.26015	3.37047	7.27996	4.14132	2.99205	1.44928	1.65888	1.54531	1.23832	1.70601	1.91858	5.09868	3.98593	1.78404	2.9274	2.21437	3.14038	2.94086	5.69288	5.96919	2.61046	2.20699	1.9334	1.36884	3.3519	2.73078	8.87105	8.58401
2	215144	Control	6.15836	7.91531	3.89016	7.14752	3.32898	3.36272	3.61799	2.45258	4.47128	5.69291	2.24829	1.95312	1.79153	5.24089	2.40807	3.26477	2.05614	4.30809	1.04371	4.98534	3.68078	7.46004	4.02124	2.63291	1.56883	1.94739	2.35383	1.82094	2.04856	2.48164	6.22459	3.90764	1.70397	3.04337	1.47771	2.2831	2.88171	6.00908	5.04827	2.64931	2.49156	2.19319	1.4304	3.29568	3.45791	7.86438	7.73532
2	215153	Control	8.34132	9.59233	4.89678	5.54217	3.65385	3.19149	4.46043	3.16851	3.7999	4.75048	2.06235	2.20623	3.88676	6.4207	2.39693	3.79625	1.54291	4.22671	2.25312	5.38462	4.0885	7.92117	2.19569	2.65794	1.11796	1.849	1.89116	1.69753	2.27185	2.08092	5.22042	3.09478	1.93723	3.2445	1.28106	2.47009	2.87502	5.39574	4.8875	2.68376	1.75962	1.83967	2.11688	3.66054	4.13989	8.42671	8.15778
2	215155	Control	6.81093	7.285	3.99429	7.20399	3.84752	3.5269	4.12811	2.38774	4.50674	4.93083	2.16542	1.95174	2.80839	5.42938	2.05966	2.59786	1.21126	3.02169	0.958126	4.2735	2.8044	11.2171	3.83267	2.57951	1.10303	1.25156	1.70298	1.2525	1.62581	1.57776	5.22219	2.51509	1.25597	2.5113	1.31313	2.05823	2.18441	4.3717	4.28383	2.22881	2.24422	2.0815	1.38355	3.04529	2.66974	7.63057	8.3517
2	215156	Control	6.61538	6.42013	2.87179	5.97322	2.72354	3.28542	3.08801	1.69405	3.89544	4.76434	1.3306	2.20287	2.96979	4.45241	2.46028	2.66667	1.69753	3.94872	1.02564	4.76923	2.46154	8.49876	3.34158	2.96479	1.05003	0.802965	1.72946	1.3597	0.864197	1.05068	3.95795	2.10787	1.48607	2.2896	1.05656	2.84653	2.18949	4.71941	4.11255	1.82408	1.23239	1.47576	1.16342	2.70673	2.48951	6.52292	7.73196
2	215164	Control	7.40439	8.47251	4.27873	5.99266	2.97231	1.99268	3.17848	2.64982	5.20114	6.37952	2.08078	2.60374	2.1164	5.89191	1.95043	2.68839	1.34749	3.75971	0.936863	3.54379	2.6862	6.08997	3.62194	1.55172	0.655398	0.586409	1.62181	0.967185	1.82885	1.17201	5.2213	2.70177	1.55709	2.24836	1.55817	2.31594	1.60728	4.19269	3.73624	1.95684	1.68432	1.5298	0.974576	2.34234	1.53439	5.66677	5.07269
2	215167	Control	5.38756	6.88456	3.31588	4.74198	2.29885	2.37182	1.77145	1.70553	3.33565	3.71399	1.46138	1.35605	1.28561	5.11304	1.77083	2.44073	1.81882	3.37744	1.35652	3.063	2.60507	7.3272	3.46461	2.72754	1.18378	0.917431	1.24371	1.12493	1.30178	1.57037	5.20524	2.52901	1.18871	1.57223	1.34128	2.49554	1.70276	3.79898	3.5426	1.7392	1.50483	1.32515	1.09808	2.05623	2.53439	5.89953	6.89785
2	215170	Control	4.81425	6.29981	4.32473	7.51138	2.35027	2.84954	2.99924	2.16237	3.8651	4.35441	1.40311	1.81887	2.76515	5.71537	2.91556	2.50855	1.74971	3.71775	1.21212	4.59552	3.51873	6.76563	3.3695	3.17597	1.17076	1.25571	1.54242	1.76991	1.68331	1.65431	4.80991	2.40895	1.20829	1.57323	1.37654	1.83171	1.94688	5.10796	4.44956	1.9972	1.74192	1.67268	1.04937	2.32139	2.38071	6.5692	7.47438
2	215174	Control	7.4103	10	3.75293	7.52351	4.38528	3.28125	4.52771	3.51837	4.43925	7.10383	2.02492	3.0445	2.18409	4.44271	2.57812	2.2674	1.65094	4.28683	1.5625	4.07843	3.19564	10.4803	4.20765	3.93228	1.80426	1.74577	4.15528	1.80525	1.69399	2.67321	6.07553	4.15982	1.58904	3.50109	1.82019	2.95728	2.26543	6.0775	3.02143	1.63346	1.62556	1.54385	1.14248	2.41089	2.83447	8.39947	8.59338
2	215175	Control	8.01205	7.78046	4.97573	7.45003	3.32527	4.42961	3.1947	3.26679	4.70163	5.90006	2.2343	2.53317	2.83133	4.5208	2.83474	3.621	2.35935	4.41889	2.17129	3.67913	2.77778	6.96903	3.9757	3.3683	0.552486	0.829187	1.3289	0.773481	1.87742	2.76091	5.09695	2.66667	1.49917	2.49446	1.44444	2.5	2.89551	5.54794	4.1042	2.9057	2.59324	1.90756	1.48026	2.60726	2.94387	6.2946	8.63019
2	215194	Control	5.65128	7.03691	4.14365	4.96552	2.41463	3.63196	2.96961	2	3.44471	4.68158	1.68617	1.61734	2.37685	5.22876	2.44743	2.14088	1.20856	3.31034	1.51776	4.10345	2.82759	14.8546	3.71275	5.06608	1.6858	1.75953	2.24884	1.61172	2.29604	1.78353	7.40922	4.45423	1.91505	3.79344	2.06388	3.18627	2.66353	5.82305	4.26514	2.33324	2.25727	1.96393	1.18857	2.12104	2.17781	7.24788	6.32385
2	215201	Control	7.41173	9.58904	5.06144	7.51023	4.14962	3.45231	4.05484	2.33577	3.87416	5.50058	2.06997	2.27207	2.85381	6.09507	3.02766	2.77859	2.31062	5.19253	2.06937	4.98979	3.12044	7.0413	3.08698	2.81849	1.9365	1.82556	2.86294	1.87105	2.389	2.05279	6.06061	3.41706	1.24406	3.20976	1.54265	2.94384	2.82525	5.77628	5.73236	3.22007	2.62636	2.42232	1.82915	3.91167	3.42337	11.0341	10.8564
2	215204	Control	5.16161	6.83354	3.19095	5.40473	2.43169	2.78545	2.46231	2.03466	3.78636	3.75846	1.72802	1.9062	2.23114	4.28357	1.65248	2.73594	2.03569	2.76174	1.15288	4.86459	2.96185	11.3866	3.75204	3.91517	1.01109	1.24021	1.69547	1.37031	1.92245	2.18526	5.82461	3.40537	1.34075	3.49559	1.67433	2.61523	2.1853	4.99883	4.08714	2.36922	2.02194	1.95925	1.48979	2.59654	2.26614	7.29587	7.96495
2	215210	Control	7.8092	8.46672	5.47538	7.55839	3.8835	3.511	4.85642	4.3129	3.62563	4.68157	2.1106	1.7744	2.1904	4.04381	2.15008	2.8426	1.18795	3.46577	1.2226	3.75211	2.70384	7.13554	4.33447	3.41297	1.0555	1.70474	1.36286	1.22574	1.39693	1.97548	6.91071	2.73224	2.05339	3.72395	1.85058	4.5687	2.54361	5.17416	7.19278	5.00113	5.39017	5.23578	4.45121	6.20985	3.045	7.75395	8.04611
2	215211	Control	4.88565	7.5	3.60861	5.74513	2.78164	3.04604	1.70139	1.56142	2.94321	4.39598	1.93906	2.3272	2.63067	5.57866	2.28374	4.96011	1.21781	2.84426	1.62799	3.32756	2.46186	12.059	4.59002	1.82709	1.11508	1.96341	1.33809	1.20321	1.73797	1.02496	5.66964	3.26768	2.5492	2.18945	1.57587	2.63982	2.21083	3.8624	3.91309	1.74945	1.92385	1.64215	1.22749	2.57571	3.53261	7.60629	7.31289
2	215218	Control	6.18592	6.64384	4.00137	7.73443	3.56898	3.77618	3.79487	2.70455	4.34634	5.22363	2.62978	4.23642	4.30622	6.96959	2.08191	3.01576	1.57426	2.73879	1.43836	3.43171	2.73504	7.93209	3.47705	2.08507	1.75292	1.16894	1.39276	1.6129	2.08507	1.55815	3.71924	2.76846	1.59173	1.81311	1.2605	2.93214	1.74412	4.29344	4.68627	2.00315	1.73541	1.77201	1.22706	2.47999	2.02817	6.45925	7.04273
2	215223	Control	6.75413	8.21186	4.2257	6.94444	4.09756	3.88255	3.13869	2.8217	5.78231	5.80379	3.42399	2.98689	3.34627	5.87949	1.99174	3.04062	1.50778	4.0856	1.45843	4.35417	2.57845	8.19209	4.33559	3.27129	1.40568	1.24014	2.19348	1.94257	1.71445	1.40647	4.83597	3.38792	1.38106	2.56772	1.16279	2.20152	2.8234	5.42507	5.18536	2.47431	2.14374	2.30262	1.48955	3.42569	2.7613	7.81346	7.07258
2	215227	Control	6.1882	8.4345	3.488	6.65174	3.73921	3.32694	2.8124	2.37256	3.57029	3.75916	1.78344	1.88078	2.67686	5.79987	2.36195	2.75024	0.927407	3.74041	1.40261	3.0622	2.13784	8.95637	3.5324	2.43717	1.16751	1.04114	1.49898	1.143	1.72676	1.59939	5.65893	3.51413	1.6314	2.59608	1.53689	2.11357	2.13473	4.37284	4.11712	2.24949	1.93268	2.16945	1.80238	2.24014	1.97007	6.64788	7.01349
2	215239	Control	5.62358	7.70634	4.08534	6.31244	2.14025	2.22222	1.77031	2.46688	3.53742	4.8913	2.35507	2.4932	2.72109	5.94374	1.90649	2.91572	0.547945	4.27856	1.54616	2.99728	2.72975	7.0726	3.9794	3.89671	1.03141	1.45199	1.73627	1.73383	1.54567	1.73383	5.22353	2.44591	1.69972	2.82087	1.2778	2.41135	2.22348	4.91431	4.33835	2.02383	1.75289	1.73839	1.07038	2.018	2.75934	8.13116	7.96654
2	215251	Control	6.55155	5.89132	3.82848	7.18288	3.92857	3.36563	2.54453	2.24834	2.89487	4.81989	1.21704	1.57922	1.87817	5.03049	1.72589	1.57922	1.78299	4.42748	1.47283	3.91459	2.74669	9.07298	4.05991	3.18898	1.53846	1.26332	1.5748	1.419	2.75591	1.892	5.18401	3.365	1.309	2.49307	1.5507	2.96092	2.99417	5.82361	4.48117	3.1697	1.87627	1.65692	0.777179	2.34306	2.82226	8.16832	8.97652
2	215255	Control	6.69474	7.28114	4.44162	7.63713	3.04697	2.827	2.06751	2.49577	3.78788	4.37895	2.10438	1.68563	1.64557	6.64703	1.81129	3.62716	1.26743	4.3515	1.89873	3.03926	2.61493	7.30994	3.37553	2.66147	0.939728	1.00519	1.32944	1.03728	1.55592	1.62022	4.75106	2.66927	1.04065	2.86179	1.50721	1.91995	2.76711	6.20193	4.94728	3.29984	2.38565	1.88772	1.95055	3.40136	2.69337	7.536	7.94735
2	215266	Control	5.71081	7.33333	4.70085	6.32603	2.19914	2.12766	2.30723	2.00486	4.30564	5.15777	1.33253	2.12766	1.93939	5.27273	1.82149	2.60922	1.46163	3.8835	1.58055	4.00729	2.547	5.90692	3.0321	2.0202	1.0107	1.30797	2.13904	1.24703	1.18835	1.54394	5.17857	3.2316	1.85629	2.43613	1.19976	3.28358	2.27295	3.9615	3.5945	1.56903	1.82597	2.01493	0.665857	2.68044	1.53247	5.31241	6.33899
2	215268	Control	6.08643	7.82821	3.72633	6.08749	3.66972	3.39242	2.61956	2.1978	3.93293	4.66179	2.25404	2.62275	2.95371	5.79622	2.70928	2.50458	1.92719	2.90431	1.10024	4.73716	2.95732	7.49117	3.40456	3.01035	0.893277	0.98661	1.90409	1.29169	2.16216	1.69054	5.28801	2.49882	1.55734	2.30805	1.91671	2.54958	1.84298	4.52322	3.00599	1.83326	1.50563	1.39711	1.24631	1.84723	1.69851	5.58324	6.48414
2	215272	Control	7.94832	9.46792	4.947	7.50099	2.99213	2.86724	2.86612	3.76176	4.80844	5.04103	0.938967	2.11931	2.77778	6.41628	2.8169	3.99374	1.05965	4.73396	1.13592	3.37387	2.19522	6.40805	3.26741	2.29555	1.17546	1.31843	1.23351	1.43308	1.37615	1.80619	5.31762	2.59067	1.03746	2.21455	1.1544	2.44534	2.60926	4.75776	3.66504	2.22972	2.01525	1.98387	1.75114	3.10627	2.41003	7.54635	7.55211
2	215280	Control	7.77913	8.14273	4.40771	7.44129	3.81446	3.5061	3.60195	3.42298	4.35577	6.24429	2.52895	2.53126	3.31912	5.38485	2.65163	2.53823	1.13288	3.93893	1.76883	5.58949	3.93773	8.84643	4.41852	3.39103	1.51729	1.59067	1.90543	1.48305	1.65902	2.11864	5.2762	3.57522	1.84266	2.65018	1.28068	2.58865	3.35855	6.61885	5.62095	2.86655	2.68271	2.39373	1.58586	4.19023	3.27382	9.53106	8.9684
2	215288	Control	8.98004	10.7539	5.04451	8.62963	4.41722	3.81906	4.15122	2.36686	4.83752	6.82405	2.98673	3.6914	2.28782	6.76025	2.40385	3.849	2.5584	2.88996	1.51571	4.25768	2.73365	8.52273	3.58744	5.33253	1.49566	1.37478	2.63237	1.61483	2.57177	1.82635	6.95652	3.62167	2.67348	4.04434	1.71583	3.29539	3.25084	6.44325	5.55076	2.97722	3.0057	2.44579	1.59675	3.24726	2.92059	8.36932	7.44109
2	215295	Control	5.01792	5.73705	3.08247	4.88978	1.79641	2.23553	2.35153	1.59744	2.82756	2.95174	1.19474	1.63477	2.19386	4.26975	1.75369	1.39721	1.20144	2.35623	0.836653	3.12751	2.51397	12.0495	5.01235	2.86523	1.62487	1.27074	1.87544	2.18927	2.22536	1.73023	5.70315	3.51687	1.66549	3.22238	1.96429	3.68142	3.85545	9.32728	7.64916	2.88777	2.2046	2.72287	1.52687	3.24952	3.33656	8.04954	8.52344
2	215300	Control	5.25704	7.11959	3.12938	6.39888	2.43161	2.77583	2.30823	2.4043	4.16861	4.44289	1.83935	2.74227	2.97674	5.12343	2.07411	2.42311	1.56359	2.78689	1.02708	3.19869	2.40205	9.01044	2.58152	3.6995	1.01879	0.860897	1.49694	1.0877	1.9479	1.51893	4.25387	2.18033	1.20592	1.88337	1.27942	1.54756	2.13115	5.52039	4.11296	2.45902	1.45455	1.37388	1.06607	2.41416	2.05327	6.6651	7.10923
2	215316	Control	4.73404	4.36635	2.94118	5.01333	1.91591	3.68	1.65157	1.6	4.25306	5.30786	1.2766	1.70213	2.60777	5.95428	2.07337	2.87693	1.49573	2.82215	1.75532	3.7234	2.24	7.70434	4.33424	3.01134	1.99219	1.01841	1.32916	0.664842	0.78125	1.32916	5.17647	3.21947	1.80534	2.78322	1.77375	1.92383	1.6383	3.45134	3.79683	2.35921	1.38659	2.0767	0.901931	2.25105	1.68867	5.12071	6.46272
2	215324	Control	5.38674	7.83049	3.18854	4.94683	2.12864	1.57116	2.40074	1.47465	1.97883	3.53535	1.1976	1.83908	1.88419	3.86385	2.80977	2.58303	1.29151	2.99816	1.10396	3.31034	3.36251	5.94365	2.85164	2.11783	0.770416	1.3087	1.58057	1.15696	1.65512	1.65512	5.03291	2.47009	1.16234	2.27536	1.74825	2.24545	3.23645	4.45997	4.0127	2.61388	2.50541	1.85964	1.5498	3.34223	2.78484	8.73268	9.30322
2	215351	Control	6.83168	8.06931	4.16873	6.71642	3.51833	2.6799	2.37859	3.02279	3.21782	4.10891	1.43351	3.16518	3.11727	6.18506	3.77171	3.32506	2.23214	4.17288	2.27948	4.57484	3.86139	4.69509	2.96656	2.31307	1.45318	0.537634	1.50619	1.23722	1.88476	1.82992	4.9569	2.59881	1.2945	2.5378	1.94384	1.93861	2.22841	4.7873	4.80397	2.63699	2.42512	2.16151	1.5366	3.12614	3.01635	6.69897	6.34573
2	215352	Control	9.64305	9.89888	4.7492	6.67735	4.00641	5.27437	5.02674	3.51438	8.09372	6.49627	2.5	2.45072	3.03353	5.32198	2.60361	3.6859	1.2306	3.95088	1.49095	5.82576	3.67217	7.21842	5.90062	3.66915	1.73805	0.621504	1.24456	1.42857	1.30354	1.36986	5	1.74455	1.12289	2.36908	1.1243	1.74782	3.66387	6.99846	5.71699	3.02529	3.21817	3.3006	1.73841	4.23318	3.4181	7.52663	7.03774
2	215359	Control	6.42729	7.04023	3.4657	5.93098	2.84377	3.20029	3.28164	2.66667	4.20259	5.27449	2.98239	2.87253	2.08109	6.07258	1.4727	2.84377	1.69859	5.4297	2.12154	4.15462	2.5512	8.16488	3.56295	2.54069	1.14988	1.38669	2.22399	1.70365	1.78147	1.34921	4.93434	2.308	1.31213	2.06513	1.15538	2.97974	2.19967	5.00663	4.27959	2.38876	2.2204	2.1415	1.16022	2.3366	1.98751	6.27327	6.07308
2	215380	Control	11.6324	12.3314	8.63959	10.3737	5.4768	5.02577	7.67742	3.47938	7.1887	6.86778	4.44874	4.10783	5.13809	9.06752	3.66795	5.60206	2.84421	5.34794	3.0264	6.69672	5.46272	6.34441	3.24039	3.16503	1.0582	1.58252	1.81132	1.05501	1.80859	1.65913	4.84481	3.02801	1.36467	4.00605	1.14155	2.1164	1.68888	4.26515	2.97226	2.42776	1.83838	1.18131	1.24125	2.47551	1.4805	6.59094	7.66375
2	215382	Control	6.76819	7.63035	3.90658	6.49958	2.41833	3.48936	2.58146	2.24862	4.40305	5.03171	1.43824	1.90275	2.58256	4.32203	1.52156	2.51064	0.808855	2.03735	0.762389	3.00593	2.45867	6.29442	2.29807	2.57017	1.45319	1.1502	1.4885	1.72297	1.58784	1.45418	4.94412	2.91822	1.89831	2.63603	1.49711	2.09814	3.02227	4.51551	4.19187	2.85351	2.68114	2.30228	1.21083	3.22889	2.70758	7.83459	8.08878
2	220001	IS	7.28863	9.44056	4.67563	7.93929	3.96964	2.85714	3.26531	3.21637	2.96684	4.8312	1.8648	1.69096	3.9604	6.35198	2.79395	2.80374	1.34503	2.86048	1.6317	3.91813	2.91375	6.96517	2.8536	3.4761	1.36476	0.930521	1.42768	1.17866	2.35586	2.29814	6.58794	2.67579	1.62297	2.36172	0.873908	1.99129	3.16641	6.5989	5.2695	2.61528	2.65655	2.26174	1.65403	3.62694	3.27812	9.05485	8.01797
1	220002	IS	7.64431	7.96875	3.60502	6.09375	2.65625	2.34742	2.02808	3.125	3.44288	6.55226	0.312013	1.5674	1.87207	4.21217	1.87793	2.4961	0.786164	2.4961	1.87793	5.01567	2.65625	9.57143	2.71817	5.14286	1.71184	1.71429	2.28571	1.42857	0.998574	1.14123	6.14286	3.15186	1.14123	2.43205	1.28755	2.57511	3.37192	6.14919	6.13682	2.97379	2.67542	2.17172	1.15869	3.0715	1.66247	6.64987	8.14365
1	220006	IS	5.55556	5.59254	4.09511	5.95238	2.51323	4.7619	2.37781	2.77778	2.51989	3.29815	1.45119	1.5894	2.25166	4.74934	1.18734	2.6455	1.72414	2.91391	1.71731	3.70861	3.96301	6.20549	3.46939	3.0581	1.72764	0.611621	0.914634	1.222	2.23577	2.03252	4.48065	1.93483	1.01626	2.2449	1.32248	1.222	2.21371	4.82082	4.3052	1.78723	2.34842	1.83918	1.91898	2.34742	2.47229	6.86567	7.1398
2	220007	IS	8.33333	10.3118	5.23535	9.57854	4.75504	4.84878	4.88272	2.92988	4.88038	5.02152	2.58745	3.01435	2.73119	5.0815	2.29555	2.78445	2.0202	2.74038	1.53183	3.55086	3.41182	6.72948	4.34588	3.00448	1.16435	1.07383	1.43305	1.43433	2.01523	1.97221	5.70018	2.51685	1.75202	2.78652	1.88764	2.96363	2.70419	4.8399	4.48942	1.80313	2.12295	2.32644	1.27025	2.52581	2.76243	7.63991	8.06869
1	220012	IS	3.63636	4.52489	2.05479	5.44218	2.0362	1.59817	1.36364	0.90703	2.73349	3.85488	0.680272	1.58371	2.72727	3.39367	3.39367	1.13379	0.90703	3.1746	1.13379	3.1746	3.40136	5.94882	3.51226	2.72064	1.35807	1.19601	1.26414	0.597015	1.55836	1.92244	5.7067	4.01194	1.16009	2.38885	1.16279	2.19196	2.27133	6.76923	3.9312	2.02703	1.53752	1.2939	1.41364	2.02578	1.59607	5.89681	7.95805
2	220014	IS	9.30481	10.3596	5.29328	9.07143	5.59914	5.48628	4.38659	4.06852	5.94306	7.96869	2.74217	2.64003	2.9872	8.59486	2.849	5.40057	2.75098	6.09843	2.00071	5.72041	3.85577	11.2897	5.99465	4.90046	1.98701	1.68067	1.98549	1.75573	3.20611	2.98279	8.94495	5.02301	2.22649	3.75335	2.41935	3.9862	3.45853	7.88984	6.02163	3.2918	2.9302	2.10624	2.38361	4.02085	4.5793	11.4904	12.3972
2	220015	IS	3.87802	3.64721	3.2634	3.76165	2.3279	2.42444	2.32481	1.92627	3.21938	4.37521	1.02887	1.62575	1.62521	3.51342	1.59204	2.29465	1.06596	2.22813	1.4975	2.45766	1.85923	8.03806	4.46487	2.98654	2.16535	1.54453	1.67433	1.21311	2.82152	1.7066	8.32785	4.51847	1.74399	3.06425	1.78749	3.1631	2.71215	5.30292	5.18663	2.48881	2.31254	2.48317	1.41318	3.34922	2.68719	7.45098	7.84753
2	220017	IS	4.15704	6.2069	2.94287	5.43667	2.36721	2.01845	2.36448	1.84438	4.48534	5.112	1.78263	1.67051	2.92935	4.32776	2.41379	2.25043	1.27094	4.03458	1.50029	3.74208	2.99194	9.38567	5.29279	3.49493	1.68919	1.12613	1.06982	0.957207	1.8018	1.57924	6.07609	2.88788	1.1325	3.00113	1.30905	1.86546	2.16209	5.27891	3.66036	1.79397	1.98964	1.60873	0.748401	2.61973	2.27458	6.22271	7.47817
2	220018	IS	5.73066	6.68103	3.37644	4.6595	2.44604	3.03907	2.30216	1.36691	3.2235	3.37886	1.57933	1.14613	1.86514	4.51289	2.15054	2.29885	1.80115	3.73832	1.36396	3.51759	2.36729	10.0237	4.08163	2.90424	0.86478	0.706436	1.80392	0.627451	2.66667	1.72956	4.17323	2.91798	1.89274	1.49371	1.66667	2.52964	1.67209	5.33175	4.70693	1.68614	1.8546	1.73539	1.0654	2.34178	2.04414	6.74856	7.60886
2	220020	IS	8.43571	9.643	5.37988	6.56276	4.55665	3.31695	3.36894	2.54411	4.38884	4.66448	1.92072	2.74141	2.12766	5.36226	2.28852	3.1928	1.64609	3.73257	1.23153	3.69004	2.65957	6.64062	2.85962	3.2538	0.520156	0.909091	1.99134	0.996534	1.60173	1.77643	5.91047	3.91475	1.69197	3.43628	1.61572	2.47396	2.54811	4.80871	4.93958	2.17795	1.58161	1.57061	1.24834	2.44713	2.59171	6.87134	6.96623
2	220022	IS	6.18915	6.47182	3.86894	5.254	2.30527	2.64624	2.44158	2.71493	4.11724	5.2467	2.25851	2.18978	2.91768	4.80167	2.39833	2.16632	1.18757	3.34145	1.3245	4.07666	2.88696	8.89129	3.59583	2.40661	1.40086	1.40036	1.90374	2.33561	2.94329	1.86849	7.33549	4.25379	1.98127	3.05976	1.6269	3.13288	2.30698	5.72572	4.26482	1.96984	1.60643	1.89873	1.40086	2.52774	2.46192	6.4332	6.77574
2	220024	IS	3.86941	3.902	2.9706	4.99849	2.21279	2.54468	2.42277	1.7278	2.44861	2.99184	0.907441	1.72623	1.51194	3.41906	1.21065	1.81873	0.791717	2.33616	1.05964	2.42792	2.08711	5.41416	2.07948	2.91667	1.43319	0.785219	1.61738	0.969977	1.61663	1.57116	4.34381	2.828	1.02041	2.0872	0.926784	1.80807	1.99235	3.79109	3.1917	1.6306	1.51164	1.21249	1.23842	2.69561	2.09656	5.55724	7.25106
2	220025	IS	4.8951	5.13219	2.41433	5.36131	2.26033	2.9595	1.71206	2.10117	2.2533	3.64624	1.55279	0.930954	1.55279	3.49379	1.6317	1.5625	0.863422	3.50195	0.699301	2.5661	2.79503	6.11247	3.17331	3.01548	1.38099	1.05691	0.81367	1.29976	1.21852	1.38549	3.58891	2.29508	0.977199	1.21951	1.88062	1.54849	1.7618	4.07551	3.33392	1.93662	1.42832	1.57133	0.986437	2.2454	2.02965	4.42915	5.031
2	220026	IS	8.77122	11.2818	5.64352	9.20146	3.88979	4.70016	4.82172	3.36441	7.60826	6.17932	2.22402	2.1827	2.62626	7.23232	2.99353	2.83401	1.58537	4.00323	2.31425	4.78314	3.39394	7.93129	5.39555	3.27749	2.185	1.20175	2.51366	1.16703	1.42128	2.0051	5.8114	4.52885	1.93997	2.55661	1.21234	2.71162	2.50236	5.25402	5.3518	2.92867	2.8427	2.16875	1.02411	3.28024	2.56855	8.90714	9.61721
1	220029	IS	3.2	3.33778	0.935829	3.75335	1.87919	1.74263	0.535475	0.804289	2.13333	3.60481	0.8	1.20321	1.06667	1.46667	0.667557	1.06809	0.266667	1.6	0.26738	1.87416	1.47059	6.71472	4.5816	2.5019	1.06101	0.985969	2.15827	1.51573	2.30886	2.12041	6.52009	3.5944	1.63312	3.25388	1.44322	2.65252	1.89873	4.98615	4.23762	1.93829	1.59426	1.86508	0.791766	2.18167	1.705	5.28617	7.83612
2	220031	IS	6.01002	7.11	3.938	7.07705	3.14202	2.55017	3.85744	2.8104	3.96329	4.21712	2.13033	2.50522	2.42171	4.2571	2.75574	1.88917	1.51197	3.10013	1.20985	3.6478	2.17755	6.70275	3.81743	2.82509	1.03777	1.08108	1.70124	1.66044	1.36873	1.37043	4.12328	2.45017	1.37557	1.99584	1.41903	1.92308	2.06649	4.8433	3.90836	2.32071	2.08583	1.72569	1.21366	2.39808	2.86314	5.93436	6.20295
2	220033	IS	5.57907	7.10992	4.08793	6.12953	2.23421	2.88462	1.92678	2.04082	3.34873	4.45811	2.38737	2.03768	3.03147	5.91625	2.61237	3.23824	1.5456	3.50539	1.15607	3.27427	1.85042	9.14588	4.74576	2.9744	1.50659	0.978179	1.39517	0.978916	0.828313	3.08619	5.10011	3.74008	1.51286	2.41418	1.47615	2.15257	2.76855	5.91959	5.22814	2.6087	1.90084	1.76107	1.51995	3.32752	2.52101	7.97973	7.71556
2	220034	IS	5.19824	5.28169	5.11238	6.34641	3.13327	3.88178	1.89678	2.12108	3.56044	3.91725	1.67327	1.6718	1.58311	4.79542	2.15479	2.82311	1.45695	2.42504	1.27641	3.13743	1.98413	25.1653	3.49794	3.09023	1.93495	0.987248	2.92181	2.92181	2.54934	1.771	4.34243	2.60762	1.24275	3.04778	1.48945	2.80876	1.86684	4.53117	3.53661	1.98183	1.50388	1.72214	1.17394	1.93741	1.8543	4.89499	4.28999
2	220038	IS	2.89798	3.49345	1.99124	4.20969	1.58983	2.22664	2.19036	1.91007	3.21046	3.17083	1.11199	2.10568	1.18953	3.60825	1.27035	1.35135	0.835655	2.2673	0.636436	2.22487	1.82467	9.58181	8.01295	3.4399	5.10949	1.1336	1.49737	1.5366	2.22492	1.90438	6.33631	3.82269	1.17838	1.78571	1.34255	2.442	1.96432	3.98701	3.78651	1.46236	1.28391	1.64497	1.24481	2.27683	1.47961	6.10659	5.75983
1	220042	IS	8.9527	10.7744	4.06091	8.29103	4.72175	2.86195	4.20875	2.86678	5.23649	6.914	1.0101	1.85811	3.04054	6.93739	2.02703	2.69814	1.51771	3.37268	0.847458	5.57432	2.19966	5.93166	2.82867	2.8599	1.02828	1.287	1.22147	0.675024	1.28576	1.12504	4.82936	3.1843	1.70308	2.12082	0.41922	1.25523	2.18579	5.73379	5.11945	1.84552	1.50479	1.23035	1.50273	1.98494	1.91518	5.62414	5.27036
2	220047	IS	8.75912	9.02804	5.21236	6.77705	5.03652	3.99846	4	3.38462	6.29317	6.5184	2.1089	2.88351	2.22307	6.86876	1.88389	3.82387	1.57935	4.03846	1.42198	3.45489	2.38278	10.5542	4.7233	3.67232	2.11566	1.83228	1.93935	1.16279	2.99612	1.97461	7.37066	2.93909	2.17159	3.07638	1.85582	2.83587	3.14898	5.7883	5.0016	2.843	2.69317	2.40308	1.85452	4.0601	2.65303	9.17387	8.1211
2	220053	IS	4.2223	5.95668	2.35422	4.59313	2.20455	2.12613	2.4531	1.80571	2.74071	3.99712	1.6992	2.48738	2.48828	4.35722	1.87387	2.38095	1.0492	3.92934	1.15607	3.24675	2.99531	6.20549	3.82921	11.4315	1.45615	1.15137	1.2877	1.11751	1.55721	1.69377	3.80435	2.54755	1.19088	1.46259	0.717213	2.20938	1.8799	5.56157	3.86905	1.90798	1.53075	1.0992	1.32612	1.59827	1.61072	4.37432	4.25156
1	220068	IS	9.06077	8.66228	5.87583	8.82029	2.74725	2.42826	3.51262	3.07355	4.60526	6.57174	3.84615	2.41493	2.52193	5.94059	2.63158	5.26316	1.20482	3.17982	1.75824	4.28571	3.3954	9.0043	4.32648	3.86978	0.766871	1.35135	1.47239	1.04326	1.25921	1.6866	4.18977	3.16631	0.859423	2.76583	0.8	2.36124	5.26316	6.57895	5.26316	2.63158	1.33333	0.662252	0	1.97368	1.31579	9.21053	6.62252
1	220072	IS	2.62726	3.60065	3.10966	5.91133	1.80624	2.80066	4.41176	1.46819	2.13115	3.09951	1.63934	1.30933	1.473	4.08497	1.14566	2.12418	1.79739	2.77778	1.14566	3.9604	1.30506	6.73222	4.37516	3.69718	1.40774	1.18061	1.10636	0.980639	2.08438	1.5574	5.71788	2.77008	0.478228	3.64322	1.13322	3.04173	2	5.375	3.25407	2.12766	1.62907	0.878294	1.38191	1.875	2.25	6.14806	8.05031
1	220073	IS	6.98529	5.67766	5.18519	5.3407	3.33333	3.13076	2.57827	3.13076	7.18232	6.42202	1.8315	2.20588	2.38095	4.94505	3.11927	2.93578	1.10701	1.85185	1.64835	2.76243	2.38971	4.60251	3.64169	2.55765	1.08832	1.76027	1.50439	1.25628	2.00753	1.422	4.11074	3.05567	1.29653	3.05695	1.59664	2.5523	1.59774	3.66886	2.72045	2.25352	0.750469	1.41509	1.31579	1.88501	4.32331	11.4554	11.9811
1	220077	IS	2.76243	4.41989	6.09418	9.66851	4.15512	3.8674	3.31492	2.21607	6.6482	9.11602	2.76243	1.9337	2.20994	8.01105	3.59116	2.76243	1.93906	4.41989	3.06407	2.20994	2.5	5.74147	2.81875	1.41169	1.5748	0.985545	0.951132	0.491642	1.99673	1.14792	5.04753	2.94985	0.687848	2.72131	1.01806	1.60603	1.50637	3.9261	2.42494	1.50115	1.15741	1.38889	0.692841	1.27315	2.08092	6.46651	7.36842
1	220079	IS	13.3333	12.5828	5.96026	16.5563	5.96026	10.8108	5.96026	1.33333	13.245	6.62252	3.97351	5.29801	7.28477	7.94702	1.98676	3.33333	2.64901	7.28477	1.3245	6.62252	5.29801	9.29409	3.99565	6.62863	1.387	1.90528	1.74387	1.79543	3.31522	3.34694	8.1838	5.55253	3.1556	4.91848	2.45165	4.56894	3.12057	6.59107	5.18098	3.26473	3.92017	3.19149	3.04965	4.54869	3.11836	9.7803	10.1635
1	220085	IS	3.01075	4.30108	1.07527	3.88769	1.93548	2.15983	2.15054	0.431034	2.58065	3.22581	1.72043	0.431034	2.37069	4.94624	1.2987	2.80172	1.72414	2.15983	0.863931	1.50862	1.2987	13.0902	3.19958	3.48259	1.62474	1.10092	1.3089	1.33578	1.20419	1.23069	3.77161	1.96541	0.994764	1.36126	1.1839	1.9443	1.61427	4.41801	3.22581	3.39847	0.858369	1.62254	1.10357	2.12404	1.44681	3.66269	5.19591
2	220090	IS	3.95415	4.06178	3.09811	6.6705	3.21654	2.80963	2.52728	2.06422	2.6361	5.03145	2.11429	2.2324	1.54728	4.80274	1.66284	1.54817	0.802292	1.77549	1.60183	2.24654	1.94842	7.70108	3.9886	2.56556	0.911681	0.799543	1.71135	1.65242	1.76538	1.93953	6.05368	3.88571	1.59817	1.71233	1.32108	2.11067	1.87088	5.77484	4.91325	2.08749	1.39678	2.09456	1.34969	1.984	1.92101	6.10804	6.12968
1	220092	IS	7.393	6.03113	3.6965	4.86381	2.15264	2.14008	3.89864	2.72904	4.88281	2.72374	1.94932	0.974659	2.72374	4.48343	3.50195	3.5225	1.56556	3.11891	2.14425	3.11284	2.72904	7.03178	2.79555	3.26819	1.91919	1.27946	1.79115	1.61671	2.12264	1.95484	7.2151	4.55927	1.54882	2.45874	0.84631	2.15633	2.36842	5.7844	5.53603	3.5057	2.63389	2.02822	1.31464	2.2007	2.46262	6.84811	5.64374
2	220093	IS	7.72358	9.07242	3.58891	6.10998	3.26397	4.31245	4.35845	2.73581	4.27524	4.87805	1.58408	2.44002	2.92802	5.11987	2.72358	2.32274	1.75869	2.9711	0.936101	3.05375	2.4827	6.2417	3.18302	3.39806	2.03001	1.45695	1.89762	1.985	2.24967	1.72414	6.56028	5.22818	1.90265	3.4101	2.26767	3.71517	2.80221	5.6927	5.04529	2.14905	2.36686	2.39325	1.11992	2.75784	3.39665	9.74934	10.135
2	220094	IS	3.77804	4.88189	2.72512	4.6063	2.68562	2.21082	2.24586	1.3785	2.55503	3.62205	1.14039	1.14039	2.00472	3.03269	1.41509	1.77305	1.02848	2.00787	1.10236	3.38983	1.85258	6.6422	3.65898	3.14788	2.15801	1.31627	1.83016	1.17045	2.19539	2.19459	5.28634	3.41661	1.72858	2.05429	1.62302	2.71659	2.03081	4.99649	4.94217	2.52278	1.61319	1.72141	1.22678	2.61955	1.85834	6.72048	7.53689
2	220101	IS	6.99862	6.9671	4.7949	6.24655	2.58477	2.26833	2.35196	1.94013	2.76243	4.50152	2.43094	2.18413	2.32044	3.50829	1.32707	2.21668	1.22053	2.94118	1.49254	3.87597	2.40398	8.50732	3.82344	3.84854	1.05656	0.962135	1.58434	1.11801	2.66998	1.64596	6.57116	3.51368	1.58582	2.36318	1.22142	2.27131	2.16262	5.03212	4.34052	1.85695	2.13384	1.58378	1.30674	2.54134	1.91969	7.07619	7.60086
2	220102	IS	4.32534	5.21617	2.73327	4.38059	2.26308	3.10734	2.07352	2.07841	3.38028	3.23944	1.64551	1.64319	2.35405	4.22734	2.06961	1.93305	1.08696	2.30805	1.03335	2.35183	2.34962	7.0403	3.51201	2.77521	1.52566	0.554017	1.84587	1.19982	1.66128	1.43055	4.7818	3.10185	1.15848	1.94625	1.5356	2.82277	1.84038	4.48332	4.22587	2.38703	1.49854	2.15683	1.3309	2.19058	2.30179	6.3379	6.1426
1	220106	IS	1.34228	3.367	2.38095	4.39189	2.3569	2.01342	2.02703	1.3468	4.40678	3.3557	1.34228	0.671141	1.67785	4.69799	1.34228	2.01342	1.00671	5.05051	1.67785	5.03356	3.69128	8.11966	3.32542	3.51377	1.47338	0.998099	1.32953	0.903042	0.998099	0.997151	4.70085	1.95424	0.667939	1.8078	2.14797	0.902613	3.75587	5.16432	5.32081	0.78125	1.40845	2.34742	0.625	3.13972	3.14465	5.32915	6.29921
2	220111	IS	7.68863	8.31343	3.73742	7.79904	3.54067	2.91169	3.15337	2.97077	4.73458	5.57674	2.19885	3.14735	2.33445	4.57797	2.09824	3.05489	0.862069	3.96371	1.8208	4.12866	3.34129	7.40452	3.5533	3.1493	2.10035	1.7134	1.75029	1.36134	2.60396	1.63551	5.93055	4.63757	1.56128	2.92284	2.46865	3.97971	3.54074	4.86505	4.24472	1.90853	2.23675	1.51855	1.37741	2.75387	2.68456	8.00344	7.15641
2	220112	IS	6.2709	6.28667	3.60738	4.60251	1.75879	2.00669	2.34506	2.17573	3.76254	3.26087	1.34003	2.17755	2.67559	4.59482	1.75439	2.51046	1.25733	3.7594	1.00251	2.92642	2.76846	7.91466	2.81207	1.92044	1.64722	0.274537	1.44628	0.617284	1.23457	1.5775	3.92833	3.09491	0.757576	1.65176	1.51829	1.65062	2.31265	4.03981	3.36651	1.37507	1.9084	1.31849	1.22987	2.95754	1.69789	5.33568	6.50574
2	220116	IS	6.73016	8.75079	5.72155	9.16614	5.15267	5.32995	3.48985	3.88041	4.31198	5.70704	2.78834	3.29531	2.65991	5.70704	3.42422	3.31633	1.78571	3.25255	1.33418	2.28717	3.11903	7.24425	3.56619	2.98434	1.46628	0.831296	2.00882	1.17417	1.31836	0.929095	4.07062	3.67647	1.81551	2.69344	1.62083	2.65356	2.1327	6.24506	4.82595	3.23855	1.89873	1.50198	0.632411	2.53365	1.81962	7.29002	7.251
2	220120	IS	7.77972	9.18233	5.34151	8.80035	3.76038	3.98249	5.43621	2.62582	5.25624	6.07252	0.960699	2.57642	2.57754	6.37833	2.2261	2.49344	1.48796	2.97593	1.74978	4.69093	2.4028	6.74528	2.87194	2.44936	1.08337	0.894539	1.36728	1.69412	2.45052	1.78824	4.5219	3.08057	1.55881	1.65877	1.28144	1.98582	2.38302	5.91304	5.16522	1.98123	1.44675	2.3195	1.79193	2.94015	3.0788	6.52287	8.36688
2	220121	IS	7.44417	8.34575	5.37046	7.00795	3.13121	3.23383	3.52357	2.93678	4.60624	7.34127	2.23104	2.57681	2.42574	5.35449	2.28175	2.93678	1.04686	2.19124	0.79602	3.88253	2.87556	6.44115	3.65233	2.17492	1.15527	1.56971	1.70822	1.85185	2.3524	2.26642	6.33673	3.93336	1.57773	2.59019	1.39535	2.08914	2.5484	5.93403	5.49669	2.25389	2.93095	2.07883	1.65645	3.04989	3.21458	10.4208	10.0615
1	220122	IS	4.1791	8.1571	2.99401	8.38323	2.12121	0.898204	1.79104	4.1791	4.81928	4.77612	2.09581	2.08955	1.49254	5.37313	1.79104	5.37313	2.42424	3.28358	0.898204	0.895522	0.898204	7.92079	3.4933	3.8787	1.90141	1.83422	2.57586	1.72718	2.00775	1.76118	6.11307	4.79718	1.55093	2.88936	1.41393	3.59408	2.80289	7.88758	6.46042	2.70758	3.17029	1.90909	1.98915	2.5248	3.33935	7.24638	6.05787
2	220124	IS	1.67434	2.04935	1.38714	2.73109	1.09152	1.76101	1.1335	0.712489	1.46628	1.75659	1.46444	1.21441	1.3796	2.59414	1.37902	0.795978	1.42737	1.30034	1.13065	1.50754	1.25628	5.28967	2.11697	2.22781	0.645624	0.789096	1.11351	0.752688	1.1828	0.788531	3.70904	2.55488	0.898634	1.6523	1.44248	2.26456	1.21542	3.76241	3.13901	1.71255	1.36262	1.55449	0.768369	1.73299	1.85838	4.65898	5.04823
2	220125	IS	7.48466	10.8789	3.93604	7.56458	4.13325	2.95385	4.30504	1.65848	4.73846	5.8318	1.91122	2.51998	2.69939	5.64764	1.65644	2.83077	2.04082	4.3024	1.16779	3.56265	3.38045	8.06345	3.6208	2.7668	0.989446	1.58311	2.10943	2.04082	2.10943	0.593276	7.26552	3.29815	2.45358	3.17251	2.57596	2.70449	2.50345	5.88643	5.37504	2.52377	2.11292	1.75256	0.968356	2.63067	2.83688	7.48358	8.37669
1	220127	IS	8.63309	7.36086	3.24324	8.48375	4.30108	5.03597	4.66786	2.32975	4.48029	6.29496	1.97842	1.79211	1.61871	6.81004	1.6158	2.52252	0.899281	2.8777	1.07527	4.48833	3.59066	7.5997	3.49756	3.15552	2.06689	1.35593	1.58014	1.16454	2.02855	2.40873	5.30275	3.01432	2.25819	2.48027	1.43288	2.18456	2.09459	5.00677	5.34868	1.62382	0.743243	1.62492	1.48749	2.09885	2.09601	6.71186	6.51289
1	220132	IS	6.52174	3.26087	1.08696	4.34783	2.17391	0	4.34783	1.08696	3.26087	3.26087	0	2.17391	1.08696	2.17391	2.17391	0	0	1.08696	3.26087	2.17391	0	5.07519	2.25564	1.13636	0.56391	0.37594	0.753296	0.18797	0.56391	1.31579	4.51977	2.25989	1.88324	1.31827	0.753296	1.8797	2.10459	4.65264	2.4952	1.97578	1.21406	1.21406	0.573614	1.40396	2.10325	3.76756	4.59184
2	220137	IS	9.8974	10.2835	6.20836	7.07376	4.14649	3.64787	3.43891	2.17918	5.37115	5.12357	3.04584	2.62206	3.52516	6.57419	2.47286	3.14199	1.57624	3.01841	1.93178	4.13897	3.4139	9.07544	3.3107	4.6729	1.32956	1.2447	1.64074	1.33107	2.40453	2.49362	6.53409	4.46276	2.38704	3.85925	2.04895	3.46985	3.12712	5.94932	6.06882	2.70636	3.54581	2.94477	2.44959	4.15084	3.29581	8.37064	10.2052
2	220138	IS	3.83065	4.51613	2.95307	4.93927	2.30303	2.1371	2.26354	1.61616	2.62097	3.10484	1.93315	1.93705	1.69492	4.47581	1.93705	1.53535	1.13269	2.54751	1.21212	2.05894	1.86159	7.07276	3.37382	3.07018	0.944351	1.07926	1.44928	1.24747	2.05456	1.89125	6.47897	2.97498	1.15215	2.22898	1.01798	2.26275	2.00487	3.35961	2.99625	1.53731	1.6532	1.52313	1.06862	1.89636	1.78069	5.0075	6.43704
2	220140	IS	8.4507	10.1695	7.60563	11.5493	5.9322	10.4225	7.32394	4.23729	7.32394	8.73239	1.69014	2.8169	5.36723	8.19209	2.53521	3.67232	2.54237	4.51977	2.25352	5.64972	4.22535	9.27835	3.35052	3.10881	0.773196	1.81347	2.31959	2.57732	3.35052	1.54639	8.03109	3.10881	0.518135	3.61757	2.07254	1.54639	2.48646	5.42646	4.62629	2.15188	2.40813	2.13003	1.42976	3.16843	2.80634	7.1061	8.55548
2	220142	IS	4.07583	5.64248	2.22854	5.46059	2.65403	2.74751	2.70527	2.27812	4.45076	6.06348	1.18315	2.65277	1.6572	3.12945	1.89394	1.66271	1.33588	2.65655	0.948317	2.56289	2.03888	6.51182	3.60996	2.23695	1.86335	1.36703	1.90951	1.07705	5.34161	2.98013	4.43799	2.98879	1.41137	2.44915	1.29167	2.62391	2.49818	4.71061	4.94796	1.80525	2.06506	1.31555	1.40485	2.73973	2.06468	5.94259	5.79843
1	220143	IS	7.59804	9.85222	4.69136	9.33661	4.6798	3.67647	5.14706	4.18719	8.66337	7.35294	4.1769	3.18627	4.6683	7.10784	3.43137	3.67647	2.22772	3.67647	1.2285	4.71464	3.92157	6.98037	3.646	3.52244	1.1838	1.37072	1.55763	1.7757	2.08723	1.92966	7.10723	3.34166	2.11838	3.43214	1.78069	2.77951	2.86476	5.41082	4.6	1.99867	1.40093	1.1356	1.13333	2.93333	1.80361	6.41283	6.4
2	220145	IS	4.91628	6.19658	3.60586	6.06061	2.75197	3.20627	3.14961	1.96499	3.63119	3.77358	2.81339	2.53029	2.92231	3.85027	2.35294	2.49822	1.43781	2.47046	0.962224	2.28164	1.42603	7.08075	3.60025	2.33136	1.14871	0.869026	1.33582	1.11663	2.26497	1.89441	6.6874	3.57587	1.80573	2.92289	1.06583	2.42462	4.11341	8.27994	7.21548	4.13047	4.05983	3.90805	2.86838	4.3514	3.95341	8.8805	8.87389
1	220160	IS
1	220165	IS	10	11.4525	8.65922	8.12325	3.62117	3.63128	3.88889	2.5	3.88889	3.05556	1.94444	2.78552	1.11111	5.01393	2.77778	1.94444	0.833333	1.96629	0.557103	3.62117	1.94444	10.0113	5.68524	4.8716	2.14851	1.54426	2.03851	1.31976	1.43126	2.45006	6.70939	3.73303	1.812	3.12971	1.59272	2.71391	2.6973	7.1	6.3	2.2	3.1031	1.3013	1.3986	3.1968	2.8	6.09391	8.84422
1	220166	IS	3.90071	5.31915	2.4911	5.33808	2.12766	2.13523	1.77305	1.06383	2.48227	4.96454	1.06383	2.12766	1.41844	1.79211	0.357143	2.13523	1.77305	2.4911	0.357143	3.21429	1.77305	12.7405	3.65513	3.7037	0.976835	0.89211	2.14425	1.89521	1.28098	1.86786	6.69643	5.24993	1.70059	3.17637	1.11701	2.59125	2.56776	5.13919	4.71429	1.85449	1.71674	1.21689	1.28205	1.42755	1.71184	4.98576	6.08883
2	220176	IS	3.45149	4.66853	3.00328	4.80635	2.09986	1.96078	1.95896	1.77736	2.56769	2.75315	1.16333	1.49115	1.35072	3.17016	1.16713	2.23672	0.842302	1.82584	1.21325	2.14753	2.00747	7.11881	4.11877	3.60924	1.34293	1.34228	2.1093	1.82254	2.4437	1.91663	6.15385	2.7898	1.30183	2.44957	1.11111	1.5392	1.17935	4.36915	2.87241	1.4683	1.51718	1.20375	1.20267	1.87668	1.78333	5.9322	6.99441
1	220190	IS	10.6061	12.1212	13.6364	13.6364	10.6061	6.06061	13.6364	10.6061	4.54545	6.06061	0	6.06061	1.51515	4.54545	1.51515	0	0	4.61538	0	0	3.0303	4.14013	2.22222	2.85714	2.53968	0.793651	1.58983	1.5873	2.38095	1.5873	8.09524	2.86169	0.793651	3.81558	2.55591	2.22576	0.33557	4.02685	6.37584	0.671141	0.671141	1.3468	0.671141	0.671141	2.01342	8.72483	8.08081
2	220194	IS	8.42105	10.2578	4.81992	6.32244	3.52817	4.21718	3.73881	2.48152	5.48813	6.32911	2.95047	3.1151	2.8436	6.89474	2	3.70566	2.37718	3.37553	2.16245	5.27704	3.84413	10.944	6.36646	3.36613	2.01863	1.03413	1.6546	1.76166	2.79648	2.63975	7.52075	3.99792	1.60788	3.42501	2.03443	3.94805	2.53206	6.58109	5.60702	3.27922	2.38947	1.87266	1.4295	2.76558	2.11382	8.51098	8.57655
2	220197	IS	2.97122	3.91061	1.95531	2.88238	1.8622	1.39795	1.39665	0.744532	2.13259	2.18401	1.20818	1.3947	1.53061	2.50464	0.97493	1.67832	0.794022	2.09986	0.696056	2.42311	1.81059	6.95785	3.29949	2.38216	1.37195	1.21642	1.87722	0.912316	1.0142	1.92893	3.87557	2.99797	0.91417	2.18496	0.873138	2.38943	1.88113	4.80769	3.48628	1.7407	1.34484	1.06362	1.40281	2.06289	1.90266	6.40305	5.49649
2	220208	Control	9.35961	8.68707	5.33597	6.43564	3.06627	3.4585	4.24901	3.45508	4.44225	8.45624	2.85152	2.55906	2.3622	6.61402	3.74016	3.65252	1.18812	4.63054	2.35988	3.2641	2.4777	7.67196	6.05263	3.81579	1.31406	1.83968	1.83968	1.84211	3.15375	2.5	8.85073	5.16556	2.51656	4.36508	2.6455	4.36508	1.98173	4.47646	4.86294	2.309	2.58794	1.32008	1.40976	1.95379	1.96869	7.22817	6.60451
1	220210	IS	13.5678	14.4054	9.0301	12.6689	5.19263	6.87919	6.05042	5.01672	6.37584	8.37521	2.34114	1.83946	3.51171	8.05369	3.18792	5.36013	2.50836	4.36975	2.68456	6.23946	5.19263	12.092	5.59818	2.98295	1.67376	1.38968	1.59227	1.75986	2.69427	2.95119	7.40636	4.66041	2.52626	4.62937	2.01934	2.78172	4.73598	9.58084	6.84783	4.13493	3.53838	2.89459	3.04183	4.5207	3.48015	11.963	10.1362
2	220212	Control	10.5832	11.1913	5.69986	8.67052	4.4235	3.7518	3.3935	2.95602	7.43146	8.35133	3.96539	3.38861	4.03168	7.28716	3.10022	4.1847	1.30152	5.62771	2.44957	5.98414	3.6049	6.98795	3.55636	3.43167	1.3931	1.8105	1.62847	1.20846	1.92655	1.68878	7.00906	3.87409	1.93237	2.6554	1.69903	2.78788	4.66243	8.0486	5.89573	4.37349	4.23305	2.32487	1.43787	4.32015	2.72562	9.25083	9.53612
2	220224	Control	10.9638	13.3299	6.34921	9.22131	6.2468	4.81311	4.13265	4.69867	5.09424	5.55556	1.94175	2.55232	4.9949	7.17557	3.52221	4.29009	2.76639	4.29009	2.24604	5.26585	4.44558	9.04505	4.5667	4.71223	1.726	1.94454	1.8732	1.76259	2.33645	2.0511	7.72842	4.02028	1.80963	3.10918	1.63103	2.34911	2.91143	6.02155	4.93882	2.83113	3.04681	1.79327	1.70246	3.67688	2.81486	8.06541	10.5815
2	220225	Control	13.08	17.7778	8.45279	11.8317	7.95624	6.78439	5.67901	3.90123	6.26542	10.3499	2.85855	4.24063	4.44006	10.5133	3.20513	5.67341	2.18146	4.99012	3.65432	6.08309	2.67194	9.06902	6.01202	5.8517	2.08333	1.64066	1.56187	1.48297	1.72	2.84455	5.18072	3.88778	1.84665	3.25563	1.41529	2.93408	3.9035	7.51997	6.92156	2.87755	2.70382	2.40764	2.24917	3.90674	3.73134	8.76102	9.90089
2	220227	Control	13.3738	15.5055	10.8477	12.3523	8.14204	6.95839	6.54272	6.15605	8.89921	9.45078	4.46269	4.18156	6.02496	9.81792	2.35378	4.61869	1.86447	3.54077	2.54207	5.92223	3.50626	12.2491	4.38237	3.46065	1.8742	1.89452	1.48642	1.30736	2.78915	1.81865	7.21808	3.4199	1.98198	3.46331	1.80227	4.75334	5.55122	11.3186	11.5218	6.24349	7.34208	4.48294	3.24963	5.67974	4.36142	12.0031	9.97734
2	220232	Control	3.41488	3.82263	1.74002	3.21593	1.89646	1.88776	1.79211	1.58325	2.14067	2.95617	0.91603	1.78389	1.93581	4.74006	1.52672	1.83767	1.79579	2.50128	1.73558	2.70546	1.93878	7.69587	3.83549	2.95749	0.64695	1.06383	1.24884	1.01664	2.08044	1.06285	4.49699	2.17794	1.67131	2.17492	1.2529	1.67053	1.94104	5.15804	3.79503	2.14246	1.79982	1.44169	0.806969	1.81751	1.97212	5.61056	6.07567
2	220237	Control	8.44667	8.67547	5.09143	7.30921	3.59324	3.68911	3.37401	2.32641	4.10128	5.35523	1.53681	2.75591	4.29185	6.14066	2.53571	2.86738	3.15412	3.76749	1.25089	5.33668	3.68383	6.15979	3.29472	1.93349	1.00386	0.695518	1.08108	0.720721	1.05507	0.824742	2.76414	1.68263	1.08471	1.78525	1.19171	0.878326	1.49015	2.45649	2.53788	1.23107	1.43281	0.97567	0.875894	1.76413	1.48112	4.45184	4.68827
2	220241	Control	7.03297	8.08081	4.22721	6.08466	3.16484	2.69078	2.73369	2.55845	4.56942	5.49451	1.49582	2.68132	2.41652	6.67545	1.84615	2.5066	1.76445	2.59569	1.58311	3.43612	2.46696	6.8616	4.05616	3.31255	1.40296	1.51869	1.05263	1.05345	2.99961	2.22049	6.17429	3.6385	1.44928	2.18921	1.33438	2.02808	2.70103	6.59091	6.45328	2.41287	2.58425	1.74713	1.27092	2.69991	2.30515	10.2148	7.49068
2	220254	Control	9.42481	10.3043	5.08888	7.05596	4.85437	3.88889	4.15656	3.5851	4.35233	6.52399	2.11073	3.36572	3.10988	5.46713	3.10773	3.12067	2.11659	4.34631	1.55925	3.77032	2.17692	8.02469	3.23168	2.95858	1.56925	0.841291	1.79791	1.54545	2.18182	1.13688	5.77889	2.64719	1.84889	2.05526	1.83402	2.53656	3.33333	7.08761	5.34395	1.7305	1.59445	2.17618	0.865251	2.65804	2.53983	6.87825	8.16941
2	220261	Control	6.85185	7.47922	4.81928	7.42804	3.29772	3.29619	3.60944	2.68394	4.48037	3.23027	2.35348	2.22119	2.99954	3.51201	2.26223	2.86639	2.36002	3.11049	1.5299	4.66728	2.36002	9.26179	4.51613	3.68224	1.02076	1.22283	1.4601	1.53061	1.83549	2.07342	7.05521	4.03695	2.28435	3.47175	2.69993	2.72758	2.45391	5.30467	5.30062	1.86928	2.10298	1.21173	1.06993	3.91133	2.29329	8.21761	8.34397
2	220266	Control	6.39088	7.45358	4.55029	7.73936	4.33972	2.5266	3.71649	2.75862	5.46274	3.90231	1.51515	1.80467	1.66887	4.85282	1.50953	2.92475	2.13163	3.56858	1.59278	4.24516	3.4748	9.09886	4.57859	3.29446	1.74876	1.86643	0.904317	0.990965	1.8648	2.21768	6.95703	3.45636	2.10773	3.33139	2.11516	3.12774	3.11216	5.28354	4.80697	2.62863	2.37619	2.21333	1.70631	2.90741	3.65519	7.12148	8.13953
2	220272	Control	6.18667	7.74159	3.25855	6.21984	2.78671	1.54997	2.72727	1.65864	4.27579	5.33333	2.19017	2.40128	2.29701	5.32765	3.04	2.77778	2.03863	3.47594	1.01496	3.36718	2.13561	8.0429	3.47196	3.5974	1.33946	0.954927	1.10729	1.0687	1.48855	1.03132	5.41059	2.48947	1.11196	1.83697	1.26777	1.87524	1.85097	4.45473	4.0875	2.41099	1.93569	1.74596	1.21406	2.79776	2.34674	6.65815	8.05961
2	220273	Control	3.74362	5.78888	2.90764	4.04328	2.50427	1.98525	1.3098	0.909608	3.23129	4.02494	0.964265	1.59091	1.81612	4.08163	1.30608	2.27144	1.08386	2.95623	1.25	2.50142	3.46591	6.76884	3.27103	2.84864	0.806452	1.06338	1.74172	0.848896	1.86837	1.06202	4.55513	3.62473	1.28041	1.36344	0.855798	2.25532	1.52391	4.11463	3.03708	1.97031	1.58228	1.6078	0.9604	1.89424	2.45859	4.92429	6.52518
2	220281	Control	4.27655	4.90754	2.50537	4.28266	1.92582	1.57143	1.63818	3.21429	3.0605	4.49358	1.49466	1.71184	2.70463	4.63293	2.849	1.99857	1.14778	2.63909	1.49679	2.92023	1.99147	6.14555	2.85407	4.09483	2.09903	0.538213	1.23989	2.20667	1.72321	1.56082	6.04099	2.54743	1.24324	2.48783	0.923913	2.42981	1.74706	4.67503	3.63325	1.93695	2.34107	1.7373	1.02545	2.37733	2.39817	5.70125	5.78244
2	220302	Control	8.01158	9.74903	5.51257	7.25338	5.345	2.42248	3.29138	3.68217	5.80833	5.22244	1.15942	1.83752	2.90135	4.75267	2.50965	3.7001	2.62391	4.45736	1.73913	3.77541	3.68217	7.86517	3.29825	2.18156	0.491573	1.12281	1.3324	1.26493	1.40252	1.3324	4.86944	3.65425	1.2685	2.46305	1.47783	2.88732	2.71003	5.02149	4.68538	2.21569	2.4451	2.58386	1.31133	3.00769	2.42027	7.3596	7.4813
2	220312	Control	6.8268	8.42839	5.26984	6.59062	2.03175	2.98223	1.90235	1.97578	3.86565	4.87342	2.40964	2.09125	2.34326	5.12334	2.97092	4.62025	2.92063	4.57433	2.34474	3.36294	1.96078	7.91624	3.97554	3.32651	1.32585	2.54972	3.98162	2.54842	3.41314	1.42712	5.26854	3.42186	1.53374	3.32481	0.768837	2.91262	3.23587	6.62284	5.58843	3.08956	3.71649	2.88684	1.97401	3.63726	3.46982	9.31841	9.9505
2	220314	Control	9.56641	11.8213	6.56985	12.3363	7.2314	8.3276	7.24638	5.38302	5.7931	8.11554	3.3677	4.06336	4.40468	7.48626	3.98352	5.09291	1.5895	5.65908	2.54821	6.98479	4.61433	19.0026	10.0315	15.1706	2.10084	1.52231	1.8392	1.9443	3.04622	1.83824	8.21485	4.00211	1.95251	5.93487	2.11528	4.05263	5.39181	12.2043	7.79765	3.96925	3.712	2.99552	1.71932	3.98038	3.19238	14.3718	14.9685
2	220317	Control	12.5856	11.8803	9.16096	10.9294	6.78112	6.95279	5.82691	4.13081	4.8927	6.33562	3.16239	3.25064	2.65184	7.61334	3.4188	4.62329	2.66323	4.02742	1.71674	4.811	3.93499	11.7255	6.5956	5.14706	1.93076	1.46569	1.53333	2.73333	2.3984	2.33178	7.14286	3.94385	1.86916	3.00401	2.82638	2.67559	3.25516	6.2152	5.06572	3.78083	3.04594	2.2432	1.77	2.88695	2.26698	7.90406	7.29378
2	220321	Control	10.7362	12.1801	7.59754	12.1926	5.96095	3.17298	4.09417	4.31212	5.12295	7.47185	1.43149	2.35897	2.76356	6.25	2.25641	2.8777	1.4359	3.39157	0.511771	4.61538	3.80267	7.34421	2.74277	2.2963	1.55902	2.07869	1.03935	1.48368	1.85185	0.962963	6.03127	3.04833	1.18959	2.08178	1.79506	2.75093	2.42891	5.30693	4.22758	1.58009	1.32516	1.40678	1.00731	2.45253	2.88937	8.02213	7.92768
2	220323	Control	9.39553	10.9796	5.33597	7.22733	3.75989	4.53053	4.34783	2.69737	3.94218	6.56599	1.83727	2.42942	3.67454	6.77632	1.84575	2.64201	2.05162	3.56436	1.31406	2.76498	2.10943	6.62005	4.50953	2.55102	1.30233	1.15902	1.66898	1.76498	2.92072	2.22635	7.8972	5.20204	2.32666	3.85151	2.0979	4.18994	4.3065	7.55047	7.02095	3.64765	3.6749	3.13291	1.99922	3.51935	3.4188	10.0584	9.57031
2	220327	Control	7.42414	9.12031	3.75162	6.86529	3.24044	3.61991	3.8835	1.94553	3.03814	5.03551	2.00129	2.38556	2.20065	6.19355	2.00388	3.6246	0.906149	3.68693	0.971503	3.74194	2.19638	7.78318	4.16089	4.09722	1.24827	2.00831	2.2176	1.66667	2.70083	2.63158	7.69764	4.32961	2.23308	2.78552	1.73974	3.33797	2.83616	5.4674	4.26206	2.60582	2.13472	2.15225	1.61383	2.92423	3.29781	7.62577	8.98974
2	220333	Control	7.38083	8.0041	5.34704	7.65673	4.00616	3.7018	4.26297	2.93814	4.51514	4.76923	2.05128	2.20287	2.10041	5.3791	1.53846	3.90946	2.01031	3.24074	1.6444	4.10889	3.08008	8.61856	5.26532	3.46249	1.77028	1.48087	2.6738	1.64677	2.13904	2.38585	6.47957	3.63186	2.55565	2.43399	1.07705	2.97152	2.58692	5.76891	5.65633	2.20685	2.34401	1.73697	1.66584	3.11521	3.54435	8.45582	8.75888
2	220334	Control	7.42496	7.95276	3.17209	6.16601	2.68775	2.13102	1.73502	2.99685	4.90119	4.64933	1.73776	1.26183	1.57729	5.11811	2.67717	3.39921	1.34814	4.66035	0.946372	3.47551	2.99921	8.43155	3.71041	3.25792	1.90217	1.53846	2.16998	1.53707	2.26449	1.54405	5.90372	2.1838	1.54405	2.98913	0.911577	2.91174	2.49328	4.82882	4.932	2.18334	1.88482	1.88623	1.40487	3.16986	1.74888	7.0819	6.56573
2	220336	Control	6.15921	6.44225	2.61932	5.94752	2.97723	3.13771	3.24826	1.97789	3.77468	4.98551	1.44928	2.26218	2.49131	5.67787	1.74115	4.30984	1.50987	3.25581	1.16077	3.07425	3.19211	17.4269	4.33962	3.07596	1.44336	0.974536	1.75879	1.7263	1.41199	1.2551	4.68259	3.24307	1.73174	2.29488	1.10271	2.07809	1.55251	3.94396	2.89325	1.90317	1.90549	1.31158	1.12633	2.19412	1.84283	5.71908	4.64297
2	220337	Control	8.1194	12.4926	4.60251	6.55933	3.59066	4.66228	3.64179	2.79429	2.50298	4.29082	2.14286	2.32558	1.66766	6.96014	1.90703	2.02864	2.09455	2.80597	0.835821	4.35561	2.50597	6.77686	3.38144	2.76517	1.19538	0.865979	1.81593	1.03008	1.73124	1.69421	5.20661	3.03282	1.73913	2.76517	1.16327	1.8595	3.23634	5.79151	5.06461	2.04839	2.5599	2.48438	1.48699	3.12036	3.7565	9.15169	7.25698
2	220338	Control	5.43326	6.70103	2.81955	4.50281	2.39774	3.10005	3.00188	2.16064	3.75411	3.75235	1.87529	2.06089	2.66854	4.54333	2.015	2.39887	1.31827	2.8169	1.31827	3.39143	2.06282	7.42574	3.7376	3.04994	1.14242	0.913937	1.06748	1.0274	2.207	1.90549	5.237	2.40734	0.878533	2.21374	1.11282	1.87094	2.75268	5.14894	5.19039	2.45614	2.20424	1.79181	1.56416	3.08102	3.366	7.3664	7.50748
2	220339	Control	5.5349	6.52893	2.86426	4.51346	2.19553	2.39868	2.39868	2.53007	4.22011	4.33168	1.5709	1.90083	2.60223	4.04791	1.65153	2.6512	1.57676	3.30715	1.03477	3.40249	2.48036	9.56984	4.25326	4.00966	1.54366	0.964785	1.59343	1.49831	2.02605	1.25604	5.08228	2.61501	1.74503	2.99807	2.87665	2.37059	2.38068	4.91632	4.30894	2.27589	1.9886	1.75909	0.894101	2.29336	2.87109	6.82586	7.57735
2	220344	Control	6.58886	8.08879	4.30026	8.67597	4.7259	4.13689	5.01887	2.56701	3.39239	4.40844	1.54367	2.36842	2.71186	6.25707	1.69364	3.51341	2.26501	3.24773	1.05422	3.5822	3.01545	13.2699	6.49675	6.39041	2.04693	2.69327	2.49875	2.0979	2.74451	2.84858	8.16224	3.7594	3.40681	3.65	1.95587	3.7594	5.5214	7.2894	5.93128	4.79518	3.96135	3.64848	2.93266	4.86891	5.49053	11.8322	11.5315
2	220348	Control	3.78597	4.69934	2.37494	5.25253	2.42915	1.91726	2.38095	1.86963	2.87588	3.63636	0.960566	1.87058	2.11907	3.53001	1.417	2.42792	1.21581	2.9382	1.46391	2.77778	2.32441	8.22662	3.41085	2.63566	0.853375	0.891473	1.08611	1.24127	1.97674	1.47401	4.90272	3.53948	1.4425	1.9425	1.25098	1.90959	2.08599	4.73549	4.375	2.09959	1.35039	1.43731	1.24823	2.20264	2.2039	5.58397	6.73501
2	220357	Control	7.62868	8.98258	6.72811	9.88909	6.23281	4.31985	4.04784	4.0553	4.97696	7.15596	3.13653	3.48624	1.92661	6.15243	3.68324	3.40386	1.19816	2.85189	2.29779	5.13761	2.38971	6.94444	5.17677	5.17024	2.52207	1.38889	1.26263	0.506971	1.89155	1.63934	6.33714	4.05063	2.39899	1.39064	1.51515	1.77215	3.41131	5.16737	4.87092	3.01948	2.99041	1.825	1.13673	3.60448	2.61279	6.20117	7.58834
2	220361	Control	11.7647	11.824	3.29087	6.8929	3.97246	4.5045	4.39852	3.87679	5.89798	6.58524	2.27754	1.95975	3.23436	7.52916	3.65273	5.15683	2.28602	5.68846	2.97398	5.31632	3.66437	10.7997	5.52901	4.84973	2.05058	1.43639	2.04918	2.11604	1.91257	2.81014	10.3567	4.45511	3.36307	4.10959	4.07177	5.96299	2.48286	4.86429	3.64329	2.36244	1.72862	1.76218	1.8132	3.07105	3.35673	7.50572	9.50192
2	220374	Control	6.95953	9.95074	6.76543	7.55843	3.55556	3.3514	4.59713	2.67062	4.2836	4.08666	1.23457	3.00789	3.25444	5.46529	2.0207	4.10282	2.33135	3.75309	1.08803	4.7384	3.01086	13.81	7.36096	3.60065	2.61296	1.63488	0.54615	1.41535	3.10627	1.41535	6.88525	3.66521	2.07991	3.22052	1.43646	3.49918	2.65519	6.42066	5.43599	2.22605	2.24304	2.25508	1.63692	2.59692	2.69538	6.23229	6.38587
2	220375	Control	7.00086	7.04408	4.3894	6.64351	2.99739	3.12094	2.03905	2.0364	2.6898	3.89273	1.90229	2.1645	2.33564	4.27831	1.59965	0.915033	0.522648	2.90295	1.12603	4.20824	2.47503	6.36877	2.77065	2.92758	1.07914	2.00411	1.84805	1.59056	1.64271	1.79579	4.94081	2.73478	1.70455	2.37481	1.29333	2.93361	3.21353	4.41704	4.36828	2.73022	2.00493	1.72781	1.35635	2.22098	2.81927	6.87759	8.48601
2	220379	Control	5.53245	6.66945	3.83653	7.92988	2.79749	3.41524	3.25271	1.79316	6.12245	4.73815	1.78943	2.04082	1.70549	4.91257	2.99625	2.8357	0.833333	3.0859	1.95345	4.71619	3.75313	8.5	3.4965	3.84808	1.64835	1.89715	1.85093	1.34865	2.09581	2.45245	4.50676	2.65797	1.35203	3.41537	1.80905	2.34883	1.95602	5.09672	3.97405	2.64011	2.12544	2.49449	1.84433	2.49536	2.51536	7.99768	7.25076
2	220380	Control	11.0825	12.3132	5.99483	8.73385	4.54076	4.53375	3.71517	2.93663	7.05822	5.34979	2.82922	2.52058	3.4465	7.26804	2.47423	3.35052	2.84679	6.44995	1.49485	8.16537	4.99485	7.2693	2.97216	3.76506	1.16585	1.61654	2.63653	2.06922	2.52069	1.80519	5.50943	3.81564	1.546	2.82912	1.25285	2.37646	6.29782	9.98667	9.30387	6.29851	5.35734	4.7725	3.2745	6.17572	6.30201	13.9969	15.2656
2	220381	Control	7.47155	10.5341	5.70437	8.72151	2.68256	3.56612	3.61207	3.41246	3.65613	3.90316	2.0287	2.37154	2.37037	4.25111	2.91358	2.72547	1.39581	3.01383	1.73353	3.76424	2.27273	10.088	5.74443	4.10317	1.88014	1.0551	3.11033	1.82139	3.1653	2.93945	6.81952	4.89098	2.76471	3.93423	1.65192	3.00708	2.925	5.4456	4.37632	2.49123	2.05086	1.3363	1.19494	2.52022	2.72994	7.70494	7.87651
2	220382	Control	9.43783	11.3208	6.14686	8.80296	5.06173	3.74948	3.74486	3.37727	5.05341	5.49405	2.5894	2.21675	3.36479	6.32184	2.63374	3.08135	1.94054	3.61991	1.89067	5.46201	4.32099	7.30028	2.70147	2.10623	1.37426	1.0994	1.73913	1.5103	1.73913	1.05263	5.60147	2.48276	1.05408	2.52062	1.06236	2.61348	2.62938	5.90313	4.66629	2.33055	2.58821	2.54308	1.70185	3.90843	3.8415	11.1349	11.6527
2	220383	Control	8.68486	10.6409	4.86284	6.49189	2.48911	2.98322	2.30243	3.17164	5.23039	4.22098	1.86451	2.42537	3.53817	8.44721	3.53598	6.09832	1.25471	3.91791	1.49068	4.98753	5.09633	5.94679	3.35938	3.98438	2.88837	1.79547	2.10608	1.01325	2.73224	1.87207	5.80848	2.89062	2.10773	2.82353	1.10063	2.19608	2.80078	5.54878	4.3849	2.2636	2.30938	1.99096	1.40193	2.95482	2.9505	9.67309	7.2478
2	220387	Control	11.25	10.9255	6.0014	10.3064	5.09066	5.62891	4.73538	4.1841	4.87126	5.76389	2.64072	1.25087	4.37804	6.53231	2.43224	4.52017	1.12045	5.29617	3.05768	4.81507	5.36212	8.37084	5.1259	2.78276	2.33393	1.43627	1.61871	1.8851	1.70863	2.15827	5.96206	3.24032	1.44274	3.9604	2.34445	4.40647	3.09514	5.19926	4.98571	2.84123	2.58645	2.18947	1.42918	3.25994	4.51429	10.9393	10.0057
2	220388	Control	6.25752	7.58123	5.5355	7.0133	3.84615	3.60577	2.77443	2.9976	3.35731	4.79616	2.17129	2.88462	4.56731	7.08283	2.52404	3.47722	1.68675	2.76442	2.16867	3.36538	3.00842	9.72973	3.36022	2.69179	3.0914	1.47651	1.20805	1.87919	1.74497	2.82258	6.61269	3.64372	2.69906	4.16667	1.21786	3.08725	3.15256	5.40719	5.27128	2.66814	2.76487	2.10038	1.92095	3.31785	2.62635	8.23218	8.81243
2	220396	Control	6.66667	7.89206	3.31126	5.30883	1.58487	2.59939	2.65036	2.49873	3.91858	3.46056	1.93188	1.12532	1.83113	3.10275	1.83113	1.32585	2.04082	2.39796	0.255363	4.22822	3.51145	6.15508	3.28	2.16173	0.72	1.44231	1.76141	2.08333	2.08	2	7.0626	3.5313	1.28514	2.16	1.69628	2.64423	2.83677	5.43753	3.71361	2.2572	1.63642	1.65228	0.891795	2.89035	1.73978	5.55721	6.38425
2	220397	Control	12.2028	13.0381	6.32832	9.13642	4.5768	5.52764	5.99251	4.56535	5.31915	7.92759	2.81955	4.125	5.05934	6.2461	3.57143	3	1.63419	3.6829	0.562149	5.32248	3.74532	9.0954	5.32282	5.87074	1.87192	1.72499	2.96004	3.59961	3.25283	1.82446	7.1076	3.70553	1.83259	4.30693	1.4918	3.11111	4.05639	6.42153	5.70706	3.41801	3.2671	4.13609	2.43545	4.22554	3.38306	9.37083	8.76441
2	220399	Control	11.9116	12.6429	7.12251	9.28058	5.43634	5.5794	5.43245	4.21128	6.49536	8.46975	4.20228	3.06705	4.63293	8.63053	3.56125	4.35714	2.22063	6.29021	2.21429	6.07577	4.21128	8.02192	4.4665	3.97417	1.78838	1.88773	2.08644	1.68651	2.77778	2.19014	7.66551	3.03483	3.13745	5.51964	3.83085	3.88834	2.4451	6.5566	7.2388	3.77762	2.82694	2.13095	1.60371	3.25039	2.31536	10.4375	11.0356
2	220505	Control	7.0742	8.02611	3.35907	5.94595	3.62096	3.22953	3.15263	2.1555	3.88312	4.21941	1.30619	2.42215	2.18642	5.07302	1.91791	2.38645	0.965251	3.03613	1.079	3.15627	1.68971	7.60346	4.0521	3.08582	1.10577	1.0101	1.5444	0.818488	1.5896	1.8278	4.40465	2.32333	1.15663	2.55792	1.64888	1.83575	2.21346	4.77525	4.38931	1.97051	2.10057	1.74879	1.7698	2.80255	2.30368	6.84774	6.89611
2	220520	Control	6.87831	8.93805	4.78723	7.07965	2.21043	1.86335	2.0354	1.32275	5.30035	4.85009	3.18584	4.3248	2.64784	6.35481	2.12577	3.10559	1.1535	3.53982	1.59151	3.7234	2.20459	8.19975	4.36654	3.58025	1.23305	0.67734	1.35468	1.47783	2.21402	1.96802	6.97962	4.63535	1.85989	2.71103	2.85183	3.2079	2.19331	3.70026	3.20751	2.11778	2.24228	1.23836	1.19014	2.21251	1.77592	4.78273	5.91799
2	220548	Control	5.625	7.4813	5.1218	5.04988	2.86962	2.62172	2	2.49688	3.49781	6.60436	1.30923	2.05736	2.74485	5.42056	1.80685	2.43294	1.56348	3.18153	2.18204	3.6829	3.30012	7.86164	2.39144	2.57862	0.818125	0.943396	1.32325	0.691824	2.45283	1.00756	4.54259	1.95337	1.8285	1.9546	2.39899	2.96717	1.50983	4.32454	4.3784	1.44592	1.82211	1.28841	1.71808	2.19947	2.03821	6.32598	8.02885
2	220554	Control	6.17761	7.90488	3.92283	5.59846	4.1184	3.02251	3.41275	2.12766	4.12371	5.19897	1.1583	1.34961	2.82958	4.49583	2.24936	3.55527	1.67203	4.32537	2.37942	4.64516	2.76172	6.07621	4.05544	2.35897	1.1813	0.922131	1.79395	1.64018	1.84426	1.33333	4.42159	2.51669	0.974859	2.36504	1.03093	1.13111	2.30557	5.5019	4.88812	2.47806	2.48233	1.81441	1.44553	2.65609	2.18815	6.55625	5.21859
2	220555	Control	6.3662	7.94366	3.49887	5.58691	2.82326	3.38219	4.29136	2.65237	3.386	5.12099	1.69014	2.30986	3.82237	4.38449	2.41709	2.19718	1.3544	3.49296	1.74255	3.83747	2.07982	6.43854	3.32435	2.78401	1.30454	0.989654	1.53015	0.94382	2.46969	1.9802	4.4364	2.03436	1.03884	2.66245	0.99728	2.11616	2.69626	5.35109	4.69554	2.29525	2.03543	1.49667	0.86629	2.81407	2.39859	7.57443	6.91657
2	220557	Control	7.66453	9.03252	5.47284	8.9408	3.17652	3.73194	3.49398	2.17304	4.37751	6.09707	2.69076	3.24649	3.8477	6.93387	2.40674	3.04976	1.7692	4.34084	1.76565	4.70068	2.81124	8.39268	3.15201	3.00407	1.0687	1.47283	1.98473	1.16811	3.30789	1.57761	6.73813	3.42186	2.08864	3.7169	1.89938	2.49745	3.01394	4.57459	3.50679	2.23534	2.62992	1.55088	0.956336	3.32494	2.32734	7.45498	7.68745
2	220561	Control	5.43478	6.54113	3.06627	6.53465	2.97324	2.96443	2.67327	2.77502	4.1461	4.44664	2.49252	2.17822	2.67062	6.62055	2.27948	3.67063	1.87377	2.47525	1.58416	3.94477	2.07715	8.13107	4.13123	4.85437	1.70316	0.364078	0.849515	0.486027	1.21654	1.33657	4.99391	2.43605	2.56724	3.40633	0.736196	2.19245	2.38903	5.44554	4.21559	1.66808	1.2454	1.3033	0.593975	1.64166	1.81175	5.47693	5.33258
2	220566	Control	8.62913	7.90926	4.8496	4.48128	4.4226	3.99018	3.81304	2.20994	3.24556	4.90196	1.90184	2.26716	2.75566	7.34394	2.02578	2.76413	1.2931	3.12692	1.78023	5.58625	2.14592	13.5117	4.30809	4.95114	0.912052	1.75667	2.01823	1.49935	3.84115	1.82292	8.30065	5.55919	2.9316	4.69974	1.63934	3.12907	4.51061	6.62036	5.61698	2.97672	2.60047	2.01035	1.30043	3.77971	3.85297	8.06499	7.28859
2	220568	Control	5.04096	6.25395	2.71808	5.1735	2.52685	3.7271	2.53004	2.40811	3.84615	4.0404	2.08465	2.08333	1.8285	4.85804	2.77427	2.97468	1.08005	3.35231	1.70562	2.92063	2.52845	8.67653	2.79553	2.88577	0.678643	0.718563	1.47764	1.75649	1.11776	2.03755	3.44413	1.76353	1.12	2.52505	1.04502	1.92077	1.92891	4.26266	3.21025	2.02368	2.05517	2.00304	1.39195	2.2906	2.40033	5.65673	6.22407
2	220574	Control	9.66011	10.583	5.84532	5.92992	3.67384	2.33184	3.9356	2.32975	5.27256	6.875	2.23414	3.31244	3.48525	5.89286	1.78891	2.95964	1.78891	3.57143	0.895255	6.69643	3.21716	7.30208	5.19481	2.67584	1.67939	1.37615	1.90985	1.52672	1.45149	1.68196	4.6851	3.59602	1.92012	2.30415	0.920952	1.84049	3.16227	6.2396	4.03606	2.93832	2.72715	2.11581	1.3337	3.7073	3.34351	10.0236	8.93552
2	220580	Control	8.73192	9.18708	4.02685	6.14182	4.52514	3.67688	3.73467	3.11111	6.18384	6.55556	1.94986	2.67409	3.22222	6.5592	2.4458	4.69799	1.73184	4.0201	1.72991	6.12472	3.00334	9.12316	3.84032	1.97269	0.85902	1.11223	1.01112	1.56803	1.41486	1.21457	4.37659	3.56779	1.27033	1.37475	1.57922	2.889	2.61868	5.76669	4.09238	2.79837	2.14577	2.36324	1.36462	3.34212	3.59324	8.63266	8.66378
2	220596	Control	6.53299	5.55556	4.41272	7.92208	3.6941	5.30744	4.36198	2.14147	3.75405	2.84605	2.00517	2.00517	2.84421	4.98705	1.48771	3.25733	1.55945	4.60441	1.81113	4.01295	3.81877	8.9183	3.45026	3.04248	1.31956	1.14877	2.47269	1.89329	2.35227	2.35362	6.09896	3.17186	1.38809	2.7618	1.27241	2.93948	2.58522	4.93248	3.83339	2.37932	1.85546	1.74572	1.40797	2.96882	2.94894	7.98348	8.61634
2	220600	Control	6.17716	7.56694	3.9627	5.25701	3.15789	2.44755	2.45614	1.51869	4.65658	4.65658	2.44755	2.7972	2.32829	5.94406	1.40187	3.85965	1.16959	3.74707	1.75439	4.2204	2.22222	7.63819	3.61083	1.61453	1.00301	1.70854	2.00602	1.40562	1.90763	1.40421	5.32663	3.52467	1.51668	2.31156	1.31446	2.32089	3.06742	5.18234	4.62243	2.40835	2.42418	2.22436	1.33177	2.88246	2.37867	6.72861	7.87191
2	220604	Control	8.0417	8.99294	4.74766	7.72965	3.99254	3.98659	3.61266	3.84472	4.75836	5.94575	2.42356	3.53423	2.97287	5.34918	2.45171	3.54345	1.97835	4.88259	1.26441	3.12849	2.3455	8.31111	2.89532	3.69053	1.69114	1.64298	2.57435	1.95556	2.26365	1.90941	6.72306	4.27236	2.10385	2.62806	1.33988	2.05082	3.91965	7.2515	5.15636	2.71595	2.96602	2.23206	1.17682	3.02554	3.45776	9.34552	10.5512
2	220605	Control	5.53846	7.62155	2.28974	5.43383	2.28672	2.2797	2.72288	2.06231	4.38212	4.72855	2.10804	2.01754	1.53711	4.98688	1.88431	3.02234	2.01666	4	1.53576	3.95604	3.68098	8.28197	3.03963	2.26662	0.730208	1.15252	1.07568	1.22935	1.84332	1.53728	4.43844	2.70584	1.92382	1.58179	1.62162	3.46821	2.5544	6.00489	4.73298	2.60959	2.06984	2.01645	1.49042	2.93072	2.26466	7.37465	8.17182
2	220624	Control	5.07937	6.38382	3.11005	4.53461	2.42545	2.34779	1.59363	2.18688	3.17586	3.48791	1.34814	1.42857	2.29976	3.21046	1.82612	2.14883	1.07228	1.86804	1.23065	2.75449	2.38095	8.92116	3.26087	2.53623	1.34576	0.879462	0.777605	0.931677	2.07254	1.39679	5.39139	2.91212	1.19605	1.76349	1.87696	3.37662	1.83317	4.07689	3.37924	1.51273	1.2516	1.5098	1.20154	2.13346	1.84192	5.57695	6.12278
2	220629	Control	4.43131	7.18858	2.96736	3.90896	3.31847	1.7769	2.07818	1.23396	4.42913	4.37777	1.57558	2.21348	2.65748	5.5665	2.11823	2.77502	1.82897	3.46021	1.08696	4.14406	3.59961	6.9942	2.65668	2.49147	0.919932	0.953678	1.73943	0.885559	1.90801	1.80579	5.81197	3.14961	0.752394	1.60629	1.0631	2.73598	1.78199	4.35387	3.91294	1.62018	1.58841	1.61496	1.22643	2.1787	2.22686	6.37681	6.7836
2	220631	Control	4.6652	6.4693	3.85039	5.68433	2.58384	2.36915	2.3166	2.20264	2.79452	3.78705	1.0411	1.37137	2.02851	4.27632	3.12671	2.1978	1.32086	3.13877	0.826446	2.97357	2.02962	7.29266	3.69668	2.8436	1.28144	0.853081	1.61137	1.27901	1.37441	1.66034	3.70722	2.19048	1	1.6152	1.00334	1.57143	1.98857	5.78954	4.85714	1.83737	1.80438	1.70631	1.03067	2.77501	2.21091	6.68905	6.88102
2	220636	Control	6.06843	7.00965	2.65888	6.2702	3.16537	3.80891	2.50965	2.51451	6.10932	4.75884	1.80412	1.99871	2.9563	4.64816	3.15315	3.22373	1.35397	3.42156	1.29032	3.28397	2.38095	7.62411	3.67094	2.5641	1.54799	1.28319	2.21533	1.23839	1.76835	1.10571	4.5656	2.62572	1.95035	2.88504	2.09915	2.31626	1.9103	5.20279	4.48505	1.89117	2.06151	1.69604	1.74535	2.42969	2.1916	7.32923	6.40213
2	220638	Control	10.6233	11.5447	6.41304	9.61957	5.05435	3.47448	4.28649	2.9316	8.8299	10.1897	3.57724	3.46883	3.35679	8.08026	3.53069	3.53261	2.01415	6.6048	2.39651	6.30092	3.47448	6.64154	2.81955	2.44361	1.03383	1.2682	1.50235	1.31517	1.4554	1.78571	5.32015	2.44821	1.03676	2.26095	1.37246	2.72941	1.88932	4.4516	3.39051	2.12766	1.81184	2.13366	1.32583	2.8288	2.09031	6.44209	7.77195
2	220640	Control	8.82213	10.2051	5.34862	6.1752	3.9656	4.00955	4.20048	3.44498	3.91782	6.01432	2.1957	2.23916	3.09967	6.76835	2.3855	2.91726	1.91296	3.87745	1.57518	5.01193	4.05728	8.02611	3.57006	2.22393	0.881902	1.45761	1.45817	1.9954	2.76074	2.07135	5.91625	2.96154	1.03846	3.57555	1.0027	3.07338	3.14677	5.29809	5.34128	2.85297	2.71274	2.08498	1.40465	3.73369	3.51114	8.565	8.63626
2	220642	Control	10.0732	11.6989	6.3067	9.83182	6.20957	6.46552	4.77214	4.4905	5.33563	6.36833	3.35628	2.62253	5.15685	9.32932	3.30756	6.76141	1.94217	4.95263	2.7515	6.70391	4.30849	6.99794	3.34605	3.05075	1.2034	1.52627	2.61304	2.23005	2.25806	2.20329	6.47249	3.61658	2.23661	2.93858	1.3893	2.65096	5.01502	9.55098	9.05269	5.13436	3.95429	3.73325	2.67629	5.6374	5.96723	14.5307	12.7147
2	220643	Control	10.3178	12.3656	7.10784	12.3408	4.94855	5.53379	5.84192	3.48723	7.04156	5.5773	1.80752	2.78865	4.16667	7.92952	3.87065	5.3379	3.96864	5.87659	1.70982	7.34214	4.64548	11.1504	3.60078	3.36727	1.25441	1.41232	2.27006	1.6047	2.50489	1.8011	6.29426	3.06002	1.33386	3.68917	1.26482	3.10779	2.85782	6.2567	5.84872	2.16744	1.96968	1.9472	1.03645	2.68561	1.80019	6.67541	6.56228
2	220644	Control	5.49398	7.28413	4.0678	6.18656	2.81144	1.68756	1.64331	1.59729	4.19884	3.66089	1.59036	1.68756	1.20366	4.39826	1.78399	3.19613	2.0783	3.2882	1.30309	4.10628	2.70531	9.33722	3.53137	2.78355	1.57676	1.3278	1.45288	2.40664	2.15857	1.45228	4.40932	2.08333	1.62636	2.04082	1.75953	2.58765	2.12329	4.17143	3.91553	2.04291	2.03568	1.56751	1.61032	2.72124	2.23872	7.88842	8.05007
2	220645	Control	5.69702	8.02762	3.5248	5.61555	3.32901	1.81425	3.20624	2.37581	3.15199	4.74547	2.32859	2.11298	2.84851	7.09036	1.63793	2.98314	1.25378	3.58841	1.07805	3.41253	2.25303	7.5507	3.63806	2.4649	1.27527	0.96393	1.74509	1.02644	2.05479	1.3379	5.80343	3.74883	1.59275	2.80987	1.60126	2.43522	1.7895	4.64191	4.37724	2.19868	2.30984	1.95505	1.2326	2.91584	2.78293	7.46982	6.97922
2	220648	Control	9.03444	8.97798	4.41926	6.80272	4.69989	4.30839	4.64326	3.62196	5.70944	6.04178	3.7246	4.12429	4.62754	7.67494	2.88625	3.34657	1.98525	4.36261	1.86652	4.75651	3.96152	10.2612	3.70885	1.44119	0.464037	0.834492	1.43852	0.8829	1.71614	1.34508	4.93253	2.93023	1.12045	2.18503	1.21156	2.00186	2.36334	6.20027	5.54574	2.07551	2.07988	2.13685	1.26988	3.24115	2.36543	7.33569	7.72299
2	220651	Control	4.84037	6.12455	1.80692	5.92478	2.83651	2.72214	3.24408	2.16049	3.54938	4.82546	1.07969	1.84995	2.25757	4.10678	2.21193	3.34879	1.60705	2.6749	1.69579	3.65414	2.16718	5.20468	3.33139	2.98595	1.46456	1.40433	1.40433	1.40269	1.05202	1.51958	5.68915	2.81195	1.40928	3.11216	1.76678	3.1085	2.18814	5.51576	4.67806	2.10612	1.83552	1.74448	1.30973	3.06604	2.44626	6.20774	6.23716
2	220652	Control	5.99864	7.61905	3.00752	7.2553	2.79292	4.07886	3.13565	2.39562	5.30612	3.73641	1.90476	1.29076	2.78533	6.54843	2.85132	2.86494	1.84552	3.6079	2.3145	2.93315	2.44731	5.93705	3.14735	2.00573	1.21602	1.0745	1.50107	0.785714	1.9341	1.78827	6.59498	3.79928	1.50646	3.94548	1.15191	2.93907	1.3394	2.67066	4.47392	2.41904	2.6566	1.42335	1.61353	3.16984	2.62952	6.33803	5.73963
2	220653	Control	4.26853	4.34951	2.29483	4.36477	1.83307	1.55763	1.71473	1.83022	3.33851	3.49515	1.24368	1.28205	1.94099	2.8749	1.31988	1.71473	0.819352	2.33281	0.545596	2.33554	1.55824	7.91654	2.69773	1.86945	1.19412	1.01103	1.38037	1.3468	1.74472	0.858106	3.29028	2.36923	1.13951	2.11786	0.926212	1.6595	1.67308	3.77431	3.27332	1.65369	1.23421	1.42802	1.01982	2.141	2.18648	5.24337	5.93409
2	220659	Control	6.06339	5.69068	2.77136	5.53761	2.06992	2.2508	3.08471	2.07087	3.26437	4.5977	1.32967	1.37741	1.92837	4.73128	2.20183	2.34591	0.87236	3.27491	1.83824	2.89788	3.03309	7.95756	3.6566	2.2234	1.53602	1.42857	1.69671	1.37712	2.43515	1.21822	6.3762	3.82572	1.22471	3.35463	1.91795	2.87081	2.2147	4.48501	3.74332	2.17618	1.72234	1.3194	1.13503	2.0547	2.2837	6.92448	6.78343
2	220663	Control	3.90405	5.86854	3.34432	5.88789	2.21385	2.06961	2.58824	2.54597	3.56975	4.17253	1.59774	2.29723	2.15962	4.83114	1.59475	1.97647	1.27119	4.13146	1.83271	3.20603	2.49294	6.52621	3.59527	1.85471	0.514933	1.02828	0.46225	1.3896	1.48947	2.1058	4.69072	2.73055	1.64948	2.7376	1.65204	2.77492	1.72908	4.46093	3.77694	1.71988	1.83368	1.65363	0.939571	2.64383	2.3541	6.19741	6.55265
2	220665	Control	6.50271	9.19301	4.54735	8.66834	3.80276	2.63378	3.42809	2.50627	6.28905	6.53078	2.20374	1.9567	3.1198	5.77963	2.62172	3.58632	1.5873	4.83736	1.875	4.57571	3.28619	6.06547	3.07397	3.17104	1.08835	1.21717	1.76226	1.05803	2.20871	1.79545	5.80873	3.0888	1.25281	2.34049	0.966184	1.48005	1.99918	4.29592	3.76531	2.17258	1.88024	1.59477	1.07121	2.84079	2.03165	7.14869	6.82377
2	220666	Control	11.1467	13.2028	7.69779	9.86116	5.85714	6.31466	6.71909	4.91453	5.51601	6.25667	2.88154	4.05694	4.29993	7.04877	2.24679	3.56379	2.53934	5.41889	1.31954	4.93739	4.02278	9.43553	3.39498	3.86207	1.0221	1.07646	2.07182	2.04138	2.37241	1.766	6.36414	4.34181	1.88209	3.39498	2.27778	3.15004	2.86732	6.54659	5.47232	2.64864	2.59229	2.43947	1.39879	3.15789	3.24557	8.62684	8.25772
2	220671	Control	9.09091	11.0709	6.25283	9.12392	3.59418	4.21196	4.21769	2.81179	4.70375	5.27978	2.30456	3.34539	3.2535	5.38218	2.89331	2.94251	1.58658	3.5779	1.49254	4.79638	3.30167	9.80996	5.28747	2.82776	1.4359	2.05339	2.6694	1.90036	2.87474	3.38462	7.35219	3.85604	1.65204	2.41273	1.80412	3.85604	3.34509	6.27875	5.48194	2.47943	2.30045	1.97277	1.45579	3.13671	2.67408	9.15614	8.30465
2	220683	Control	8.24742	8.55824	5.06419	7.3388	4.71092	4.1963	4.1637	3.27053	5.20685	6.54339	4.19779	3.73665	3.41394	5.63079	3.4495	2.85307	2.14209	3.67332	1.77557	4.30912	2.63158	8.00339	3.18849	2.48377	0.846024	1.55061	1.74894	1.26904	2.02874	1.74894	5.71429	2.37758	2.01361	2.74865	1.33751	2.60697	2.41703	3.77988	3.89646	2.2086	2.01191	2.0244	1.1822	2.99693	3.59946	9.09419	9.9502
2	220687	Control	5.013	6.60482	3.33209	6.29188	2.56983	2.30655	2.46453	2.49442	4.15739	4.22535	2.12211	1.33829	2.5584	4.49814	2.04233	2.68156	1.1194	3.16692	1.29967	3.12268	1.85529	8.08917	3.7496	2.57634	1.55654	0.763116	1.4659	0.826446	2.41423	1.46171	5.39075	4.27842	1.69167	2.10728	1.72524	2.45379	2.25461	5.34928	4.55547	2.23481	1.67192	1.63055	1.11193	2.54175	2.06868	6.95817	7.55612
2	220710	Control	1.62338	3.24675	2.60586	1.65563	2.5974	2.60586	1.62338	0.324675	2.92208	2.27273	0	0.974026	0.977199	5.21173	2.28013	1.9544	1.62866	1.31579	0.977199	2.27273	1.30293	5.80645	2.2508	4.18006	1.29032	0	1.61812	2.2508	2.57235	1.29032	5.50162	5.78778	0.643087	1.30293	0.967742	2.89389	1.65289	4.00348	3.17391	1.78261	0.78329	1.17955	0.827526	2.1815	1.39555	7.27352	7.68223
2	220716	Control	8.72894	8.52911	5.32514	8.36735	3.21757	3.26364	3.51682	3.16811	3.88548	5.91837	1.99183	2.14176	2.24261	5.66327	2.90965	4.34338	1.07527	4.20297	1.83955	3.42011	3.42361	10.2362	4.42013	3.72317	1.04987	1.44357	1.97023	1.48731	2.40595	1.79431	7.44634	3.72644	2.06321	2.62812	1.2781	2.58772	1.98281	5.24523	4.70959	2.34003	2.85374	2.31963	1.48199	3.24697	3.08426	8.0058	9.23458
2	220718	Control	7.47664	8.54229	4.38484	6.45161	2.85349	2.04255	3.06513	1.87154	3.90492	4.83666	1.40127	2.41833	2.58694	6.78541	3.26686	2.12857	1.83604	3.02772	2.17114	4.3052	3.10506	9.37163	3.68779	2.94012	1.28848	1.03905	1.75439	1.07411	1.46743	2.07662	6.39138	3.13062	1.61871	3.69573	1.69004	2.33477	2.54237	5.18274	5.07579	2.63132	2.98612	2.89116	2.27409	3.8277	2.95793	8.50575	9.90287
2	220719	Control	9.29554	10.1002	5.1594	10.7724	5.06276	3.62954	3.59532	2.67112	5.42571	5.62734	2.45731	2.9571	3.91341	7.04754	2.58441	3.67432	2.04935	4.38413	1.5025	5.83333	4.33695	6.89831	3.92657	3.92257	1.3245	1.93581	1.63182	1.37475	1.98676	2.60204	8.60656	4.09836	1.99285	3.27031	2.20626	2.19949	2.91931	6.3499	4.82231	2.59101	2.51806	1.52446	1.31392	3.4566	3.40859	9.76545	9.876
2	220721	Control	6.47011	6.78382	3.98357	5.85106	3.56996	2.86065	3.10711	2.33607	3.88707	4.69771	1.75941	1.80033	2.82093	5.39436	2.49489	2.8244	1.59967	3.39885	1.79959	4.91199	2.49591	8.82891	3.70879	3.06356	1.28146	0.914495	1.64684	1.37112	2.24051	1.97067	6.97568	4.3618	1.56107	3.25838	1.37868	2.74977	2.4476	5.41069	4.44473	2.46126	1.95593	1.92107	1.86441	3.06508	2.44983	8.15607	7.43985
2	220732	Control	7.39348	9.98117	4.78288	6.84244	3.02267	3.20755	2.82486	1.38365	4.5768	7.83208	2.38394	3.18949	2.93934	5.63204	2.25705	3.20151	1.06851	3.33753	1.37758	4.7081	3.38346	7.58621	4.24063	3.01831	1.7734	2.36337	1.72499	2.76134	2.16749	2.95421	6.18506	5.04202	1.48368	4.20584	1.93644	4.04938	1.93555	4.79332	3.66579	1.73684	2.18254	1.70818	1.14336	2.75088	3.12569	7.54156	7.30604
2	220738	Control	8.65475	9.03104	5.37229	7.80809	3.11027	3.20452	3.29877	2.6465	5.45626	4.80226	2.63653	2.35849	3.29257	6.49106	1.97554	4.34783	1.69811	3.88258	1.69651	5.85458	2.26202	10.4478	4.86799	3.30579	1.98347	1.48883	1.81369	1.89613	2.47321	2.47729	7.0598	3.95713	1.40845	3.47107	0.834028	1.91507	3.45138	6.26237	6.02301	3.45013	2.55856	2.01729	1.16864	3.22523	3.61836	10.3852	9.10895
2	220746	Control	5.58723	6.22501	3.95415	5.65068	2.98165	1.71527	2.51572	1.89003	4.39247	5.41928	1.14155	1.93953	1.76941	5.48885	1.82962	2.23368	2.0595	2.96973	1.71429	3.77143	2.91762	6.21712	1.86335	1.341	0.909091	0.95648	1.81992	1.33907	1.81644	1.38756	5.7978	2.69101	1.15607	2.68972	1.20135	2.01246	1.36284	3.81287	3.14567	2.29234	1.60898	1.66486	0.769854	2.37934	1.98354	5.21692	6.11277
2	220747	Control	8.01773	8.33333	4.64459	8.04365	3.59016	4.35484	4.56566	3.18292	6.40871	5.75453	2.05894	3.18292	4.06766	7.53121	3.09859	3.79185	2.19245	4.68119	1.85784	5.29079	3.99033	7.05711	3.22114	3.40827	1.37681	2.13536	2.5	1.62984	2.49819	2.35422	6.5312	2.7243	1.78117	2.47003	1.12891	3.16364	2.56096	5.83082	4.0945	2.74772	2.87682	2.4738	1.11122	2.8663	3.74034	10.6944	13.1656
2	220754	Control	4.39005	5.32246	3.43616	4.91611	2.45327	1.86989	1.82951	1.25049	3.22706	3.95963	1.3587	1.55521	1.63361	4.23795	2.02256	2.14174	1.13326	2.7648	1.12753	3.85514	2.92056	8.74621	3.53535	3.63086	1.41343	1.61453	2.06757	1.81635	1.765	2.37015	4.86569	3.13448	1.3664	2.73003	0.964467	1.6692	2.37171	4.79888	3.1931	2.12239	2.08649	1.71181	1.04548	2.58983	2.16852	5.89888	7.0718
2	220755	Control	13.6941	15.7184	10.4723	13.7874	8.11033	9.65092	8.12808	6.36028	9.29947	9.54918	3.48361	3.89824	5.17241	9.04996	3.80835	5.96462	2.43098	6.77896	2.70936	6.72959	5.21133	11.1618	5.26582	3.5443	2.8412	0.913242	1.57042	2.83401	1.57121	2.79046	7.41117	3.86179	1.47733	5.84053	2.44648	3.40447	3.3066	5.21165	6.41223	3.12054	3.11502	2.15042	1.95798	4.51442	5.07916	12.1779	11.6259
2	220767	Control	6.41509	8.00604	3.85779	6.72714	2.57186	2.56798	3.63912	2.19365	4.44947	4.52489	1.96375	2.04082	2.41327	5.13208	1.43613	2.64951	1.28593	2.34493	0.679758	3.17221	2.79245	8.2435	3.71537	2.58838	0.503778	0.378072	1.70132	0.567108	1.8262	1.07188	3.9823	2.91508	1.77327	2.65152	1.14431	2.78657	1.51054	4.01268	3.53271	1.55945	1.41532	1.70961	1.36436	2.70666	1.80598	5.0457	6.18658
2	220770	Control	5.38462	5.89996	3.21475	4.79657	2.48927	2.0976	2.7945	2.7409	3.33191	3.47044	1.75214	2.35647	2.22412	3.63403	1.62811	2.0189	1.20172	3.7752	0.556507	2.7027	1.66952	7.05434	3.6179	2.15942	0.951173	1.26743	1.61699	1.26743	2.06022	1.83952	5.81321	3.11606	1.49777	3.09016	1.40306	1.74714	2.34086	4.54583	4.37782	2.56242	2.32922	1.63326	0.994085	2.88936	1.73663	6.4341	6.73768
2	220774	Control	5.26531	6.81355	3.55828	6.01719	2.25041	2.77891	2.78005	2.00245	4.04082	4.07498	1.59054	1.42799	3.14286	4.56956	2.15886	2.08504	1.80106	3.11093	1.5102	3.67647	2.08163	7.28108	4.29086	2.59101	1.17917	0.949264	1.31019	1.30976	1.73373	1.54149	5.25107	1.86885	1.21511	2.03479	1.77924	2.20322	2.42173	5.91711	4.66359	2.42262	2.2212	1.81818	1.1065	2.36075	2.18594	7.38521	7.44779
2	220775	Control	7.33831	8.58743	4.93134	6.625	4.54829	2.67746	3.92035	2.3676	4.35053	4.35053	1.18086	1.98758	2.17256	5.22388	2.92289	2.86248	2.80374	3.67372	1.4944	3.35821	2.91925	7.13137	3.68787	2.72873	0.909577	1.17459	1.6551	1.60772	2.24239	1.60514	5.09657	2.25564	1.28617	2.45989	1.34698	2.51876	1.90964	4.99163	3.31987	2.24432	2.10225	2.38824	1.49709	3.58377	2.77805	7.9653	6.7867
2	220777	Control	8.35369	8.01956	4.21362	5.81907	2.93686	2.63543	2.98434	3.57143	4.74328	6.53659	2.34834	2.89074	3.41463	5.76172	3.17228	2.1537	1.91083	2.88368	1.56632	3.36914	2.00293	8.09137	3.04902	3.4749	1.54619	1.07983	1.38996	1.11926	2.00463	1.93199	5.72312	3.09957	1.55039	2.63056	1.51339	2.36159	2.47102	3.94254	3.93893	1.73887	1.47059	1.56059	1.34557	3.18237	2.96818	7.43119	7.77948
2	220779	Control	8.84313	9.91536	4.36893	9.25137	3.51302	2.97511	2.7339	1.82039	4.17929	4.78498	2.72727	2.41838	3.20823	6.96126	3.08343	4.25015	1.09223	3.39806	1.87993	4.36099	3.03214	8.04533	3.22581	3.61991	1.35747	0.960995	1.92853	1.41483	1.75538	2.03505	5.34395	3.30108	1.75936	2.04082	1.19522	1.81715	2.38589	4.5719	3.65486	2.66681	2.21345	1.94629	1.38038	2.79946	3.28482	8.50821	8.99614
2	220791	Control	5.61947	6.80813	3.23009	5.17699	2.57206	2.82935	3.45133	2.56184	3.67257	5.38394	2.33996	2.64901	2.47569	4.81662	2.4735	2.43148	1.15402	2.78884	1.28319	3.41463	2.86849	6.81293	4.17785	2.88684	1.30268	1.26485	1.42144	1.53492	1.76448	1.72414	6.44666	3.69089	1.42362	2.3837	1.66731	2.22478	2.6027	4.95029	4.60863	2.07985	2.23177	2.48324	1.27495	2.99539	3.01634	8.49126	8.47244
2	220793	Control	6.05809	7.39817	2.66223	6.31754	2.75	3.15615	2.98507	2.40265	4.56432	3.9768	2.15232	2.74314	1.74129	7.4565	2.4855	3.15353	1.42617	4.5719	1.74274	3.56551	3.3195	8.80542	4.72973	3.19803	1.53657	1.72202	2.27273	1.35052	1.78023	2.82555	7.02836	4.36923	1.96923	2.39411	2.29814	3.1346	2.27299	5.93548	4.42281	2.44931	1.76201	1.86839	1.66608	2.18438	2.8169	8.52841	9.18728
2	220797	Control	4.14031	5.17837	3.05476	4.89631	2.47982	2.24784	2.01845	2.07254	4.44316	3.51382	1.49511	1.61383	1.72612	4.3153	2.76339	2.65589	1.79814	2.65589	1.20968	3.17552	1.90311	9.07767	3.48837	3.05233	0.82205	0.967586	1.45208	1.20948	1.35397	1.50194	6.30762	3.44159	1.31387	2.57157	1.89966	2.28045	2.17222	5.71763	4.2556	2.17363	1.29125	1.44739	1.2246	1.88851	1.69403	4.96676	6.21897
2	220798	Control	12.7602	13.7884	7.52834	11.2319	6.66364	6.47645	6.93563	3.07832	6.83877	8.28054	3.66019	5.75442	4.97963	9.36228	3.2535	5.03858	2.76393	6.26703	2.08428	6.88406	4.56807	11.0078	4.73391	3.37357	1.88738	1.39233	1.94805	1.57748	2.56569	2.28748	7.43034	5.00155	1.89382	4.18345	2.64633	3.57587	3.84896	7.62009	6.68697	3.701	3.44996	3.6499	2.31594	5.14509	5.04509	11.7956	11.3734
2	220801	Control	8.33333	9.36255	4.19497	6.23252	3.4345	3.71703	3.23482	3.03514	5.0638	5.89172	1.79354	2.3506	2.46717	6.09076	1.75159	3.19361	1.68202	4.46571	2.15139	5.78611	3.18471	6.56706	4.34028	3.47102	1.21443	1.18056	1.31899	1.56196	1.45732	2.29087	6.82214	3.51549	1.00905	2.33612	1.25611	2.26481	3.28682	7.23439	6.55094	2.89406	2.15477	1.82138	1.38602	3.09332	3.0325	8.6835	9.21257
2	220808	Control	4.98256	6.16915	2.7986	5.88235	2.05514	2.29656	2.39402	1.75263	2.94264	4.23096	1.74477	1.69492	2.64207	4.1791	2.59352	1.54613	2.00501	4.34348	1.9019	4.59311	3.43797	7.15789	3.68163	2.0651	0.559832	0.839748	1.85834	0.945709	1.89009	1.54008	4.7034	3.33333	1.19592	3.2643	1.19887	2.77485	2.64494	5.95844	5.24031	2.43103	2.17253	1.94185	1.34349	2.77572	2.97386	7.12091	8.35104
2	220811	Control	4.54235	5.69771	2.46744	5.42955	1.98426	2.53338	2.53425	1.95406	3.62269	3.99454	1.63878	1.33242	1.67464	4.44141	1.97885	2.70641	1.13091	2.25564	1.23414	2.60185	2.22374	7.31842	2.97275	2.50965	0.936639	0.742983	1.68137	1.45965	2.31214	2.00991	4.0144	2.90296	1.71555	2.64755	1.38619	1.85339	2.42942	5.02933	4.49654	2.46783	2.44466	2.1078	1.59539	3.43864	2.47044	6.3324	6.82936
2	220812	Control	5.82192	7.23363	3.68008	6.64387	3.91581	3.27468	2.79001	2.39843	6.01173	7.62091	1.95695	1.90244	2.68424	5.95412	2.39375	2.5	1.07896	3.72002	2.00685	3.68008	2.79001	8.21369	3.6963	3.33444	1.2654	1.09963	1.46765	1.69943	2.0313	1.4652	4.38274	3.40681	1.1741	2.57611	1.84812	2.84471	2.24706	6.79224	4.4069	2.69069	2.06952	1.71585	1.40427	3.20886	2.14661	6.87171	7.07661
2	220813	Control	4.5565	6.43985	2.99145	6.02556	2.38678	1.57959	2.06939	1.58633	3.64299	6.31835	1.57767	1.57767	2.72727	4.49302	1.75758	2.37805	1.46074	3.23565	1.15431	2.61398	2.12508	7.22777	2.60787	3.17988	1.04364	1.32701	1.32827	1.46919	1.84747	1.65877	5.94106	2.47855	2.47266	2.32558	1.57518	2.66286	2.04002	4.86175	4.25281	2.32741	2.25072	1.92913	1.21776	2.55805	1.84555	6.34504	7.28085
2	220815	Control	4.34638	5.80046	2.35724	4.78723	1.727	2.88557	1.99269	1.3289	3.61406	4.80291	1.09308	1.723	2.28628	4.24122	2.15374	2.5539	1.23169	2.52408	0.962496	2.49667	1.99269	6.80983	2.65462	2.62564	1.77916	1.18544	1.69635	1.49802	1.74993	1.18611	4.96172	1.98076	1.38732	2.0639	0.966458	1.95412	2.15479	3.99683	3.82788	1.82954	1.5508	1.7389	1.41738	2.59145	1.94714	6.04246	6.36605
2	220822	Control	7.50174	9.66841	4.37216	8.16112	2.80308	3.28442	3.03453	2.23698	4.4724	6.52477	1.67598	2.47992	2.62146	5.06108	2.65456	3.46882	1.54386	4.1389	1.57233	4.26275	2.94324	9.8373	4.15311	2.30173	1.07608	1.02474	1.70255	1.47759	1.65041	1.32533	5.06774	3.10933	1.97945	2.02906	1.30851	2.28242	2.266	5.59105	4.11443	2.34544	1.55269	1.81548	1.45786	2.63398	2.91871	8.16117	8.04388
2	220823	Control	6.59101	8.44948	4.05759	7.93028	3.23427	3.48584	2.74869	3.44077	3.74728	6.1331	2.1758	1.87038	2.30535	7.14286	3	3.14136	1.61713	3.27941	1.39738	3.61813	2.39756	8.67534	3.16878	2.54011	0.833889	0.734312	1.83394	1.00134	1.93462	1.46862	4.44667	2.38015	1.27474	2.14262	1.21417	2.10773	2.12087	5.07875	3.92381	2.13105	1.78021	1.71468	1.41569	1.7947	1.9402	5.69468	6.1956
2	220826	Control	4.1038	5.86103	2.65861	4.5977	2.1225	2.23565	2.04943	2.41692	3.61882	3.85542	1.86747	2.23026	2.77108	4.4686	2.04819	2.77778	1.81378	3.80665	1.14527	4.34258	3.79976	6.38607	3.13707	2.657	1.20773	0.627716	0.967118	1.44858	1.9305	0.965251	4.84027	4.02132	1.20948	1.74081	0.921883	2.81144	1.75767	4.18445	3.66285	1.84087	1.49098	1.7094	1.18676	2.29214	2.07292	6.79237	8.11122
2	220836	Control	7.41102	9.00682	4.63867	8.70416	3.91965	3.99805	2.24609	2.73038	5.06329	7.73723	2.24172	3.35603	3.55058	7.24708	3.35603	4.34995	1.71485	3.95701	2.0945	2.82651	2.96982	11.3458	5.20231	3.90891	1.32563	1.08622	1.93548	2.24413	2.51103	1.73175	5.82822	3.30494	1.1236	3.81601	1.43443	3.00034	2.70515	5.10032	4.83829	2.27891	2.126	1.93256	1.15195	2.46689	2.7605	8.04508	9.08381
2	220837	Control	5.80374	6.75315	3.37036	5.51091	2.10486	2.2892	1.98625	2.37094	3.58916	4.30476	1.60122	1.71429	1.94731	4.6148	1.90621	2.29885	1.99005	3.81679	1.29721	3.66133	1.82857	7.80515	3.03532	2.34742	0.883978	1.07586	1.54568	1.35172	1.21346	1.57328	4.15973	2.08449	1.05292	2.18292	0.804885	1.85441	1.89266	3.49073	3.11231	2.48581	1.8827	1.56038	1.25829	2.45224	2.13745	5.46981	6.96822
2	220841	Control	9.81829	11.9766	8.09384	12.7934	5.43958	5.15675	5.07331	3.44219	7.38353	8.43091	2.57762	2.48683	4.38853	6.70964	4.21299	3.47059	2.61765	5.00147	2.46624	7.62911	5.5474	7.59058	4.09944	3.64501	1.29424	2.8262	5.41755	4.96435	5.91029	2.90467	7.74518	4.00956	2.62739	3.7037	2.20627	3.99788	3.44711	6.24086	4.82131	4.03009	3.36106	2.45606	1.94273	3.86865	3.91363	11.7621	14.9234
2	220847	Control	5.90836	7.89368	3.67528	6.48409	2.26354	3.31313	2.53419	2.05728	3.53556	4.10298	2.25261	3.01568	3.94208	5.80411	1.61031	2.42229	1.53349	4.07258	1.3285	3.31046	2.21595	7.26552	3.12912	2.37702	1.57999	0.855826	1.41634	1.6145	1.51415	1.94463	4.43122	2.54461	0.990426	2.11221	1.28926	1.9802	2.09292	4.36718	3.52264	1.83254	1.63557	1.43857	0.966406	2.34255	2.25633	6.21929	7.21221
2	220849	Control	6.67925	8.26103	3.71775	6.387	3.7415	2.87443	3.59304	2.94785	4.22164	4.86242	1.99849	2.5283	2.83019	5.69811	2.6445	3.63224	1.62879	3.29421	1.92235	4.22323	2.18868	7.07042	3.032	2.41505	0.927748	0.898372	1.85237	1.20753	1.87991	1.65637	5.40693	3.03797	1.43905	2.22473	1.13282	2.58645	2.48339	5.11561	4.777	2.39362	1.9644	2.37705	1.28821	2.75587	2.83608	8.54045	8.74255
2	220855	Control	6.09756	7.31925	3.37616	6.2071	3.16512	3.28162	2.89898	2.02803	2.88776	4.16667	1.48987	1.90533	1.96721	5.29604	1.69643	2.11624	1.55178	3.2316	0.954369	3.57995	2.17651	8.47593	3.5927	2.80095	1.09084	1.28892	1.40845	1.40789	2.04284	1.1704	5.39411	2.82925	1.75299	2.885	1.71451	3.12065	2.31173	4.99123	4.25532	2.51291	1.68525	1.71278	1.25252	2.54341	2.44651	6.48383	6.4967
2	220861	Control	10.9589	15.5952	6.74224	9.28571	6.20155	4.64286	4.94636	2.38237	7.44048	8.14023	2.67221	1.78042	2.43902	7.13436	2.85714	4.92874	2.8043	4.83005	2.26056	5.18784	4.10226	10.9541	3.74284	3.2102	1.67254	1.23077	2.11268	1.71504	2.37571	2.06957	5.96553	3.30396	1.54525	3.08506	1.99115	3.7037	2.42627	5.21739	5.08965	2.91695	2.58582	2.31156	1.88343	3.44175	2.98907	8.2804	9.45886
2	220862	Control	5.36957	6.82797	3.52277	6.50514	2.52912	3.18831	1.89432	1.92691	4.80769	4.66578	1.95818	2.32172	2.51906	5.99735	2.41722	2.29541	1.60053	3.74544	1.32714	3.45056	2.71793	5.66439	3.01958	2.43211	1.01511	1.13128	1.15566	1.03774	1.6034	1.13261	5.18343	2.43672	0.996205	2.03166	1.14068	1.94037	1.66116	3.53907	3.09103	1.91632	1.67717	1.65598	1.034	2.42392	2.11065	5.7091	6.64882
2	220867	Control	5.51336	6.56708	2.9952	4.25952	3.27221	2.9271	3.04397	1.78167	3.65785	3.86133	1.26796	1.65963	2.61456	5.9105	2.67606	2.8523	1.81406	3.55932	2.1103	3.77784	2.61898	7.14704	3.25346	2.96181	1.14786	1.3432	2.607	2.02256	2.68274	1.69393	5.84327	3.96175	1.83486	2.51511	1.36852	2.94864	2.38824	4.92378	4.49212	2.32823	2.06104	1.7196	1.32271	2.64611	1.89092	6.51526	5.74814
2	220868	Control	6.71567	7.8798	4.11647	6.70017	3.98794	2.7843	3.41365	2.21254	3.67156	4.97662	1.97324	2.53841	2.66934	5.05017	1.67001	3.27869	1.27431	3.78686	1.30435	4.2838	2.57697	8.39014	3.43381	3.37962	1.0463	1.20387	1.41361	1.51713	1.85864	2.17107	5.80662	3.12829	2.13214	2.52565	1.79562	2.31823	2.24423	4.42403	4.16315	2.00126	2.16519	1.86106	1.43369	3.0623	3.09365	7.26793	7.77778
2	220869	Control	5.08599	5.96851	2.97575	4.73568	1.68745	2.56223	1.68684	1.61705	2.48993	3.94881	2.27439	1.28111	1.86404	3.58449	1.24451	2.13235	0.882678	2.70963	0.915751	2.67693	2.60359	5.66688	2.02871	2.09244	1.24961	0.966937	1.68592	1.21647	1.46692	1.21875	3.62387	2.15895	1.22219	1.31579	0.848256	2.22083	1.53041	4.11933	3.25862	1.6986	1.36593	1.47408	0.929405	1.97824	1.7686	4.89857	5.39415
2	220878	Control	5.09898	7.83313	3.58326	6.68675	3.70147	2.54949	3.06859	2.64662	3.21128	3.56608	1.2909	1.52832	1.67966	3.87504	2.69703	2.55639	0.964436	2.74344	1.5015	2.97387	2.55102	10.2142	3.00022	3.02376	0.971503	1.10199	1.35952	0.907519	2.15936	1.31664	4.87329	3.20138	1.53746	2.81203	1.6094	2.3825	1.90792	4.39309	4.06857	2.11525	2.15522	2.01835	1.28161	3.06741	2.5512	7.65353	7.46645
2	220879	Control	4.48718	5.30047	2.49916	4.96789	2.33503	2.16216	2.5693	2.16362	3.91627	4.6496	1.85435	2.63247	2.22372	3.87728	2.66173	2.73741	1.45713	2.7759	1.45467	3.28035	2.59521	8.86433	3.80014	3.97273	1.43125	1.14916	1.54821	1.03262	1.43092	1.57166	5.44041	2.85041	1.01176	2.33106	0.96858	2.28128	1.77437	4.08922	3.19366	1.68984	1.52626	1.73035	1.31926	2.21101	2.42555	6.08319	6.30272
2	220880	Control	6.51254	7.81759	3.81854	5.54649	3.07894	2.87113	3.5586	2.39266	4.27546	5.01956	1.72638	2.11657	2.21932	5.40365	2.15054	2.87394	0.880626	3.10153	1.40431	2.67449	2.48042	8.68465	3.7831	2.19224	1.81053	1.60067	2.39899	2.0185	1.89155	2.02105	6.77895	3.20405	2.15827	3.63329	1.7395	3.88842	2.25664	4.22311	4.08543	2.26709	1.51636	1.74816	1.73636	3.20751	2.17276	5.2543	6.52232
2	220890	Control	4.31973	6.49439	2.93315	5.72988	3.07062	2.75417	1.97615	2.25333	4.04762	4.49591	1.19291	1.80518	3.12819	5.07493	2.4125	2.76262	1.22783	3.30269	1.39551	3.0334	2.86104	6.94497	3.03375	2.69245	0.757002	0.605602	0.945537	0.643452	1.4756	1.17424	3.11314	2.73038	1.55775	1.63064	1.74772	2.65856	1.82236	3.90646	3.62107	2.17661	2.48981	1.80947	1.07212	2.24311	1.95783	5.98457	6.92814
2	220891	Control	8.54043	10.5853	5.65905	9.10369	4.07018	3.96213	3.78947	2.46392	5.76045	6.76244	2.80112	3.331	3.29247	7.36325	3.01226	3.05263	1.82777	3.79613	2.31904	4.60457	2.9835	8.6708	4.7619	2.90615	1.57143	1.04612	1.28571	0.903471	1.9981	1.2851	6.63484	3.35731	1.52818	2.15002	1.62991	2.81354	2.11906	4.09023	3.51485	2.56453	2.21634	2.22443	1.3693	3.37023	3.27219	7.40159	8.50306
2	220899	Control	6.4	7.8	3.48697	5.32213	2.93408	3.1225	2.96237	2.1652	4.2485	4.96	2.28824	2.44783	2.68429	5.03195	2.31629	2.93055	1.80723	2.72545	1.28051	4.44533	2.48298	5.83587	3.87644	1.90793	0.727714	1.12053	1.57671	1.36446	1.81653	1.2428	4.15781	2.33758	1.2462	2.2175	1.2184	2.64197	2.34036	4.5402	4.48042	2.26813	1.74931	1.60963	0.881758	2.23221	2.07006	6.33956	6.98215
2	220900	Control	8.89548	9.5026	4.705	8.02974	3.79464	3.72301	3.41246	3.65672	5.35714	6.45401	3.04154	3.57409	3.33828	9.56973	3.93175	3.64312	2.08024	4.69099	2.38095	5.43559	3.56347	7.18463	3.32779	2.9975	1.74709	1	1.24896	1.00167	2.07987	1.66806	4.50751	2.50836	1.08787	1.83333	1.34228	2.58118	1.95361	5.25301	4.39931	1.88625	1.78227	2.25978	1.33834	3.16206	2.40685	6.65445	7.31141
2	220911	Control	7.4655	10.0251	4.59698	6.66248	3.14268	2.77427	3.07403	3.07596	4.77087	5.95238	1.81704	3.07403	3.06825	6.45768	3.57591	2.77427	2.33438	3.47003	1.94479	3.58716	3.13283	8.81849	3.94511	3.33904	1.1976	1.45548	2.48288	1.36752	1.88034	2.73973	6.88468	4.45587	2.05832	3.19241	1.63511	2.31959	3.7504	5.96097	5.87051	3.15645	2.1866	2.14939	1.81298	3.77839	3.09749	8.08745	10.2824
2	220920	Control	5.15243	5.10292	3.09544	4.9335	2.36865	3.09411	1.9751	1.76572	3.25901	3.47192	1.84629	1.80103	1.97171	4.15774	1.6302	2.71084	1.76648	3.22165	1.07481	3.17869	2.19638	8.5773	2.66393	2.67352	1.64018	1.1807	1.7912	1.07472	1.43516	0.921659	6.57084	2.31244	1.849	1.89938	1.70103	4.05544	1.75185	3.66757	3.82983	1.85971	1.54611	1.82954	1.08509	2.20795	2.17018	6.3156	7.42219
2	220945	Control	4.14286	6.86695	3.80747	7.29092	2.50896	3.22119	2.8551	2.22701	4.35403	4.34783	2.63721	2.28735	2.42511	4.70421	1.85582	2.57327	2.14746	3.07582	1.07143	2.50358	2.067	6.44231	2.11946	1.53846	0.577478	1.7341	1.53846	0.962464	1.44231	0.962464	4.54545	1.15718	1.15718	0.772201	1.44928	1.74419	1.81209	4.65723	4.23182	2.27188	1.99079	1.46839	0.858422	1.64097	2.23741	7.22817	7.72114
2	220948	Control	4.25909	7.0922	2.5	3.83244	2.66904	2.2242	2.22025	2.75067	3.90417	4.96894	2.12766	1.86501	3.37178	5.76241	3.28305	2.31936	1.16279	2.6738	0.79858	2.85459	1.86335	8.14889	2.7163	2.7163	1.10442	1.80905	2.20884	0.803213	1.80723	1.30522	4.32596	3.14402	0.705645	2.11268	1.21457	3.93939	1.8282	4.41213	3.48415	1.72802	1.55622	1.74579	0.664244	2.13113	1.75549	6.52529	6.48486
2	220959	Control	4.52514	6.17491	3.77834	5.23956	2.63601	2.59994	2.35097	2.15626	4.15853	4.05028	1.67926	2.43017	2.54048	5.1368	1.56556	2.07399	1.23077	3.5225	1.56687	3.61243	2.1806	8.33889	4.41242	3.83933	1.66223	1.19707	1.88512	1.57358	2.41524	1.3969	5.62722	2.73577	1.31345	2.86794	1.31638	2.93725	2.04844	4.51113	3.65992	2.0076	2.03181	1.51992	0.941443	2.41962	2.50735	6.46111	6.79443
2	220966	Control	6.23967	9.12846	4.05965	6.92946	3.39545	2.52693	2.68817	3.39685	7.05102	6.35838	1.82195	1.6109	1.52893	5.73906	2.02396	1.98676	2.57048	3.45114	0.74565	2.81457	2.43902	9.69337	5.49233	4.39506	1.28649	1.23457	1.58181	2.17499	1.67818	2.46914	7.69613	4.8587	2.62766	3.66882	2.4888	5.20317	3.62706	7.57329	5.82004	2.63953	2.55096	1.99161	1.38598	5.04662	3.21603	9.59431	9.06228
2	220969	Control	8.08635	9.87925	3.63036	7.43045	3.44701	4.39078	2.93255	3.337	6.14934	7.38844	2.41935	3.54532	4.0585	7.13502	3.03696	2.75027	1.50569	3.51906	1.90826	4.45017	3.109	8.65111	2.58743	2.35795	1.73493	1.39165	1.53278	1.62024	1.5044	1.67614	5.73958	3.61823	2.05656	2.90516	1.68523	2.19186	4.00342	7.40939	5.58522	4.21468	2.85531	3.0667	2.4359	4.35108	4.09057	10.0738	9.77098
2	220991	Control	11.4761	13.2711	7.57329	10.8404	7.25051	8.76979	7.31113	3.85865	6.00162	9.96759	2.95786	3.36577	3.89137	7.62368	2.30863	4.80456	2.28013	7.64538	3.00447	8.10701	5.71776	12.9482	11.1	10	2.93386	2.13718	2.63944	3.08458	3.82894	3.18091	9.6	5.25	4.29356	6.30315	3.55	4.75	4.00743	7.89013	6.46113	3.35519	3.25826	2.33732	2.61259	5.39742	4.45198	16.6156	10.4628
2	220999	Control	8.00781	8.49609	5.09055	5.2374	4.00978	3.90244	3.32193	3.32356	5.17578	5.90532	2.14739	3.02882	3.80674	6.1065	2.53535	3.81791	1.22369	4.40313	1.319	3.27308	3.32031	8.56777	2.8115	3.83632	1.21328	1.47059	1.72414	0.958466	1.27714	1.02236	5.18234	2.36876	1.47815	2.25515	1.41935	2.05128	2.55063	4.57681	3.54952	2.14442	2.25877	1.97477	1.44531	2.3679	2.85839	8.08856	8.71237
2	221000	Control	5.0543	7.64411	3.89447	5.93894	2.17847	2.34016	2.88824	2.30126	3.55649	4.29883	2.04849	2.29837	2.6767	6.76975	1.92549	2.17847	1.17253	3.61496	1.5107	5.25431	2.801	7.78807	3.41238	2.05143	1.18772	1.29945	1.44467	2.05262	1.70471	1.4455	4.25963	2.95652	1.44718	2.8679	1.69047	2.14555	2.28109	5.05584	7.28745	4.90677	3.34111	2.21538	1.6321	3.43896	2.82451	9.9005	6.3586
2	221007	Control	5.48473	6.81683	2.56029	5.10992	2.97265	3.21333	2.55648	2.11688	3.0934	4.09253	1.6924	2.40499	1.92764	4.69539	1.68989	1.75543	1.16348	2.49703	1.48588	3.32739	2.8809	10.8039	4.37248	3.49305	1.1896	1.37237	1.77558	1.42674	2.26691	1.88265	5.83379	3.68267	1.99817	3.09808	1.63934	2.79001	2.93702	4.98748	4.40792	2.6539	1.52539	2.05509	1.18633	2.47411	2.43956	7.50872	7.48552
2	221009	Control	6.54037	7.57439	3.21122	6.50406	2.80924	2.35081	3.16027	1.98825	4.28507	4.1065	1.94043	1.80424	2.88418	5.50293	2.34551	3.20542	1.22283	3.52144	0.99278	3.92954	2.48083	7.1909	4.39504	2.59067	0.983437	0.931195	1.45153	0.414079	1.86239	1.29333	5.13752	3.3195	1.66493	2.64798	1.40845	2.6001	2.08637	3.96729	3.73847	1.7951	1.95252	1.85922	1.48855	2.46433	2.34761	6.12245	7.23146
2	221010	Control	7.3472	9.03184	3.94265	7.05921	4.23453	1.98181	2.92588	1.9187	5.76798	6.94354	2.04545	3.01948	2.43348	6.42648	3.57143	3.18803	1.23778	4.1422	1.55794	4.74642	2.59656	9.1126	5.01313	2.93346	1.45411	0.786463	2.14695	0.64393	1.50215	2.40763	5.40153	2.94118	1.21864	2.96084	1.64014	2.75317	1.55184	4.05539	3.54918	1.75022	2.00831	1.27748	1.22663	2.56436	2.71981	6.95489	8.80952
2	221012	Control	6.45284	7.66298	2.91076	6.10454	3.29502	2.1764	2.32736	1.25906	4.49353	5.5196	2.05479	2.32204	1.86454	5.66971	1.82648	4.8566	0.878198	2.7439	1.48741	3.73618	2.70682	7.79183	2.7566	2.43402	0.937592	0.674091	0.939243	0.909891	1.25952	1.46628	4.83063	3.58402	1.49824	2.37397	1.50265	2.53016	1.77783	3.63656	2.87039	1.8541	1.35105	1.38519	1.10558	2.61091	1.81436	5.28586	6.25
2	221014	Control	6.21153	7.42188	2.35426	8.10056	3.63738	2.39955	1.62556	1.22905	4.35511	5.19553	0.892857	2.90017	2.06589	4.24581	2.73438	1.84667	1.29286	3.86122	0.672646	2.96586	2.17391	6.64402	2.93785	2.2633	1.73454	1.50659	1.73389	1.58371	2.48494	1.28302	6.32336	4.42679	0.872534	2.60771	1.90259	2.99016	2.46976	4.60219	4.43492	2.19144	1.98132	2.21379	1.96746	2.86616	2.38847	7.59894	7.92004
2	221019	Control	3.68838	5.89249	2.3826	5.31768	2.27743	2.24836	1.86143	1.93504	4.47967	3.68838	1.72176	1.7568	1.75559	4.26997	1.51934	1.55494	1.48429	3.10559	0.861772	2.796	1.51515	7.43802	2.33087	2.22159	1.19284	1.27768	1.16477	1.25	1.27914	1.36286	3.49829	2.33485	1.42653	1.67995	1.3996	2.05304	1.58049	3.56918	3.00398	1.33068	1.28985	1.2621	0.922625	2.13101	1.82486	4.58071	6.4085
2	221033	Control	6.25	8.13219	3.12384	7.9702	3.05628	3.27625	2.42086	1.97026	4.42544	3.9019	2.30741	2.04613	2.11738	4.94608	2.08256	3.09817	1.93452	4.49981	1.41474	4.7619	2.75811	7.45895	3.64699	3.28051	0.88963	0.723428	1.36225	1.22324	1.94498	1.30556	4.32598	2.67633	1.1427	2.53553	1.34341	2.42407	1.90476	4.57473	3.42344	2.07179	1.47696	1.47975	1.06501	2.4095	2.28813	6.76066	6.84977
2	221036	Control																						10	0	0	0	0	0	0	0	0	0	0	0	0	0	0	2.12766	4.44444	6.52174	0	0	2.12766	0	2.12766	2.12766	4.25532	6.38298
2	221042	Control	5.2	6.53202	2.79452	4.47924	2.48085	1.87751	2.24248	1.732	3.39938	3.81818	1.05474	1.69029	1.56392	4.72384	2.0538	1.98651	1.73675	2.91864	1.25844	3.38921	2.50909	6.79794	2.75931	1.91898	0.91605	1.16541	1.17972	1.07783	1.22807	1.17987	3.73078	2.51699	1.44636	1.78684	1.03719	2.02567	1.7153	3.90571	3.22358	1.73467	1.18413	0.95793	0.749064	2.13123	1.68556	4.4997	4.73227
2	221059	Control	7.71637	7.7325	3.29326	8.79121	2.72109	3.663	2.92734	2.51968	4.43401	5.01044	1.9301	1.72054	2.34742	5.78125	1.30412	2.56008	1.67803	3.23591	1.25392	3.08094	2.24192	9.92077	5.22696	4.46889	1.47665	0.584594	1.51359	0.859993	1.64835	1.61679	5.10345	3.34483	1.20731	2.79214	1.38456	2.86306	3.79941	7.66793	6.11327	3.60719	2.8858	2.30911	1.62543	3.58822	3.4804	9.93655	11.8564
2	221063	Control	5.61445	7.29412	2.47447	5.78512	3.4225	3.23344	2.91224	2.79308	4.12574	4.40252	1.4544	2.11848	1.92308	5.69969	2.31918	3.15085	2.00866	3.65854	1.72888	3.07571	2.1628	7.70964	3.34081	1.96958	1.54652	0.847669	1.54652	1.04634	1.46986	1.44566	4.69765	3.2016	1.27724	2.10053	1.71674	2.24944	2.22731	4.53456	3.90503	2.01894	2.24215	2.14144	1.54263	2.96234	2.60743	7.20458	7.64491
2	221064	Control	5.08475	6.35288	3.09253	5.32747	2.89908	2.69578	2.28355	2.08919	3.74162	4.01073	1.47417	1.29158	2.05922	4.59644	1.91347	2.18613	1.19936	2.67497	0.916087	2.85819	2.14791	7.84246	3.32902	2.51014	1.09568	0.862366	1.98464	1.37955	1.7506	1.30251	5.68241	2.72987	1.61025	2.26546	1.68388	2.42996	2.98246	5.29101	6.69014	2.2807	3.00353	1.9469	0.701754	2.28873	1.75439	6.8662	8.78735
2	221067	Control	5.69579	7.11054	2.52918	5.38961	2.33766	2.84605	1.81818	1.817	3.4282	4.39845	1.16505	2.00907	2.45955	4.90956	2.13041	2.66061	1.10318	4.26632	0.583279	4.46891	3.36352	7.18765	2.92146	2.06334	1.53551	1.39289	1.82167	1.38955	2.73119	2.29885	4.96386	3.80173	1.68027	2.59491	1.59652	3.22425	2.22614	4.86611	3.90826	2.2792	2.31167	2.23372	1.64268	2.84006	2.58117	6.04328	7.02378
2	221068	Control	5.95918	5.87755	2.28945	6.06061	2.3751	3.27065	2.61438	2.95082	3.92157	4.72698	2.46305	3.60656	3.91837	5.54197	2.61224	3.10711	2.12592	2.29133	1.2285	4.41176	3.74898	8.89371	4.70525	3.57143	1.13575	2.00325	1.40693	1.62162	1.18919	1.78571	6.46037	3.75204	0.869093	2.87419	1.47139	2.76423	1.89045	4.09229	4.19394	1.83008	2.05097	2.00852	1.31195	3.13335	2.01677	6.75971	7.80488
2	221072	Control	9.58084	10.4948	6.36561	9.42779	5.28899	4.62208	4.08719	4.08274	6.30778	7.0185	3.04183	4.24144	4.40936	6.91345	3.31342	3.66521	2.45767	5.41279	2.67906	4.80612	3.93013	11.1067	4.8342	3.03393	1.87625	1.75509	1.39944	1.59681	2.55387	1.51818	7.73547	4.48898	1.92154	3.60721	2.40867	3.19616	2.65083	5.50904	5.33625	2.63233	2.02992	2.25714	1.67523	3.30382	2.87236	7.992	8.62299
2	221073	Control	12.1368	13.6752	8.46682	10.6346	5.44725	4.28082	5.53969	4.85992	6.66287	7.0615	3.93387	3.64465	4.95726	7.63968	3.53478	4.28082	3.08748	5.54603	3.14106	6.95553	5.64424	10.8451	9.00835	6.67392	2.46555	2.06746	2.28509	2.39391	4.23913	3.37323	6.41166	4.92521	2.87273	4.33042	2.19861	3.20466	3.38265	5.29142	5.82785	3.23641	2.92281	2.80796	1.97505	4.3957	5.33842	10.5373	10.5268
[truncated: 1,356 more rows]
[truncated: 330 more columns]
